# Supplementary material for: Person–environment fit and medical professionals’ job satisfaction, turnover intention, and professional efficacy: A cross-sectional study in Shanghai
Source: PLoS One. 2021 Apr 27;16(4):e0250693. doi: 10.1371/journal.pone.0250693 (PMC8078800; doi:10.1371/journal.pone.0250693)
Supplement: S1 Dataset — (XLSX) [file pone.0250693.s001.xlsx]

## Sheet: database
No	sex	age	mar	edu	qua	org	s7	s8	s9	s10	s11	s12	s13	s14	s15	s16	s17	s23	s24	s25	s26	s18	s19	s20	s21	s22	s27	s28	s29	s30
1	2	45	2	3	1	2	5	6	5	5	5	5	5	4	3	4	3	3	4	4	3	5	5	5	5	5	1	1	1	1
2	1	36	2	3	3	2	4	5	3	3	5	4	3	0	4	4	2	4	4	4	4	2	4	2	5	5	1	1	1	1
3	2	32	2	2	1	2	3	3	4	4	3	4	3	4	3	3	3	3	2	3	3	4	4	3	3	4	1	1	1	1
4	2	48	2	3	1	2	5	5	4	4	5	5	5	4	3	3	3	4	3	3	3	4	4	5	4	5	3	1	2	2
5	2	31	2	4	5	2	5	3	3	2	2	4	3	2	3	4	3	3	3	3	4	4	4	4	5	2	4	4	2	4
6	2	46	1	3	5	2	3	5	5	6	6	5	3	3	4	4	4	4	4	4	4	6	2	3	5	6	2	3	1	1
7	2	25	2	4	5	2	2	2	2	2	2	2	2	2	3	3	3	2	3	3	3	3	4	4	4	4	4	3	4	4
8	2	50	2	3	1	2	4	4	4	4	4	4	4	2	3	3	3	3	3	3	3	5	3	5	5	5	2	1	1	1
9	1	34	2	3	3	2	3	3	2	3	2	3	2	3	3	3	3	2	3	3	3	5	5	5	5	5	2	1	1	1
10	2	42	2	4	1	2	6	6	5	5	5	6	3	2	3	3	3	3	3	3	3	5	4	5	5	4	1	2	1	1
11	2	31	2	3	5	2	3	4	5	3	2	6	6	6	4	3	4	3	4	4	4	6	5	5	5	6	1	1	1	1
12	1	33	2	2	3	2	5	5	5	5	5	5	3	5	3	3	3	3	3	3	3	5	4	5	5	5	2	2	2	2
13	2	24	2	4	6	2	4	4	2	2	4	5	2	2	3	4	4	3	3	3	3	5	4	4	4	4	1	1	1	1
14	2	35	2	3	5	2	4	5	3	3	5	5	4	4	4	4	3	3	4	4	4	5	4	5	5	5	4	3	4	4
15	2	38	2	3	1	2	4	4	4	4	4	4	4	3	3	3	3	3	4	4	4	4	3	3	4	3	3	3	3	2
16	2	26	2	3	5	2	6	6	6	5	6	6	6	6	4	4	4	4	4	4	4	6	6	6	6	6	1	1	1	1
17	1	39	2	3	1	2	1	3	4	4	3	2	0	1	2	3	4	4	4	4	4	4	2	2	4	4	4	4	4	4
18	2	38	2	3	1	2	4	6	3	4	4	3	2	3	2	3	3	3	4	4	4	5	1	2	4	5	4	2	2	3
19	2	37	2	3	1	2	5	5	5	4	4	5	5	3	3	3	3	2	4	4	4	5	4	5	5	5	3	3	3	3
20	2	38	2	3	5	2	3	6	4	5	6	5	4	3	4	4	4	1	4	4	4	6	6	6	6	5	1	3	1	1
21	2	30	1	4	5	2	6	6	6	3	6	6	3	2	4	4	4	4	4	4	4	6	6	6	6	6	1	1	1	1
22	2	52	1	3	1	2	3	5	5	5	5	6	4	5	3	4	3	3	3	3	4	4	2	3	5	5	3	1	1	1
23	2	42	2	3	1	2	4	4	3	5	4	4	2	4	3	3	3	3	3	4	2	4	1	3	4	4	2	2	2	2
24	1	40	2	3	1	2	3	4	4	4	5	4	4	4	3	3	3	4	4	4	4	5	2	5	5	5	3	3	3	3
25	2	34	1	3	5	2	4	4	2	3	4	4	2	2	3	4	3	3	4	4	4	3	2	3	4	5	3	3	1	1
26	2	37	2	3	5	2	5	5	5	4	4	5	2	4	4	4	3	3	4	4	4	5	5	5	5	5	1	2	2	2
27	2	42	2	4	5	2	5	5	5	5	5	6	4	5	3	3	3	4	4	4	4	3	3	4	4	5	2	4	3	2
28	2	45	2	3	5	1	3	4	2	2	2	3	1	0	3	4	2	2	3	4	4	3	1	3	6	4	2	2	3	3
29	2	50	2	3	1	2	4	4	4	3	3	4	3	4	3	4	3	4	4	4	3	4	4	4	4	3	4	1	2	2
30	2	32	1	3	5	2	3	4	4	4	4	4	3	4	3	4	3	4	4	4	4	5	2	4	5	5	4	5	3	3
31	2	42	2	3	5	2	4	5	3	3	4	5	3	4	3	4	3	3	3	3	3	5	2	4	6	6	2	2	2	2
32	2	35	2	3	1	2	6	6	6	5	6	6	6	5	4	3	4	4	4	3	3	5	4	5	5	5	1	1	1	1
33	2	33	2	3	5	2	3	3	4	4	4	4	3	3	4	3	4	3	3	4	3	5	5	5	5	5	1	1	1	1
34	1	41	2	2	1	1	2	3	4	0	6	0	0	0	2	3	2	3	4	4	4	2	2	1	2	2	4	6	6	3
35	2	35	2	3	1	2	3	3	3	2	2	3	2	2	2	3	2	2	4	4	4	3	3	3	3	4	3	4	3	3
36	2	45	2	3	5	2	3	4	4	4	4	3	3	4	4	4	3	4	3	4	4	5	4	5	5	6	4	5	4	3
37	2	36	2	2	3	2	2	2	3	3	3	3	3	3	2	3	2	3	3	4	4	4	3	4	4	4	3	3	3	3
38	2	31	1	2	5	1	6	6	6	6	6	6	6	6	3	4	3	4	4	4	4	6	5	6	6	6	2	1	1	1
39	2	22	1	3	6	1	4	5	3	4	5	5	2	3	4	3	3	3	2	2	1	5	4	4	4	4	1	1	2	1
40	2	45	2	2	2	1	2	2	2	2	2	2	2	2	1	1	1	1	1	2	2	2	2	2	2	2	2	2	2	2
41	2	29	2	3	5	2	5	5	0	4	5	5	4	4	3	3	3	3	3	4	4	4	4	4	4	4	1	1	1	1
42	1	39	2	3	1	2	1	1	2	0	4	2	3	2	3	3	3	4	4	3	3	3	3	3	3	3	2	6	1	1
43	2	37	2	3	1	1	1	0	1	3	0	1	0	0	3	3	3	3	3	3	3	1	1	1	4	1	5	5	5	5
44	2	22	1	1	6	1	3	4	2	4	6	4	0	3	3	4	4	3	4	4	4	5	6	4	4	6	1	1	2	1
45	1	40	2	3	1	1	3	6	1	2	6	4	0	0	1	4	4	4	4	4	4	1	4	3	1	3	4	4	4	4
46	1	27	1	2	6	1	3	5	3	3	5	4	2	3	3	3	3	3	4	4	4	4	4	4	4	5	2	4	4	3
47	2	41	2	4	5	1	3	5	2	3	5	4	2	3	4	4	4	4	4	4	4	4	4	5	3	5	1	4	5	1
48	2	45	2	2	2	1	2	2	2	2	2	2	2	2	1	1	1	1	1	2	2	2	2	2	2	2	2	2	2	2
49	1	53	2	3	3	2	6	6	6	6	6	6	6	6	3	4	3	4	4	4	4	6	6	6	6	6	1	1	1	1
50	2	56	2	1	3	1	4	4	3	4	5	4	4	4	3	3	3	4	3	4	4	3	3	3	3	3	4	3	3	3
51	1	37	2	3	1	1	2	2	2	1	1	4	1	1	2	3	3	3	3	4	3	3	2	3	3	3	5	6	4	4
52	2	34	2	2	1	1	3	6	4	4	5	6	3	4	3	3	3	4	4	4	4	6	6	6	6	6	1	2	1	1
53	2	31	2	3	1	2	1	1	2	2	1	1	1	2	2	3	3	3	3	3	3	3	3	3	3	3	3	4	3	3
54	2	29	2	2	1	1	3	4	3	2	4	4	2	2	3	3	3	3	3	3	4	4	2	2	3	5	2	2	2	2
55	2	30	2	3	5	1	5	5	5	5	5	5	5	5	3	3	3	2	1	1	1	5	4	5	5	5	5	5	5	3
56	2	45	2	2	2	1	2	2	2	2	2	2	2	2	1	1	1	1	1	2	2	2	2	2	2	2	2	2	2	2
57	1	30	2	2	1	1	5	5	5	4	4	5	5	3	3	3	3	1	1	1	1	4	4	4	5	5	1	1	1	1
58	1	32	1	3	6	2	5	5	5	5	5	5	5	5	3	3	3	3	3	3	3	5	3	5	5	5	1	1	2	1
59	2	27	1	3	5	1	4	5	5	5	5	6	4	4	4	4	4	4	4	4	4	5	2	3	4	5	2	2	2	1
60	2	33	2	3	1	2	3	2	3	1	2	3	1	2	2	3	3	2	3	3	3	3	3	3	3	3	2	2	2	3
61	1	38	2	3	1	1	1	1	0	0	0	0	0	3	2	3	3	3	3	3	3	1	3	3	3	4	5	5	3	1
62	2	28	2	1	1	1	4	5	4	4	6	4	3	3	3	3	4	3	4	4	4	4	3	4	5	5	2	2	2	2
63	1	40	2	2	1	1	4	4	4	5	5	5	5	5	3	3	3	3	4	4	4	3	4	4	4	4	2	2	2	2
64	2	60	2	4	1	1	4	4	4	4	4	4	4	3	3	3	3	3	3	3	4	4	3	3	3	4	3	3	3	2
65	2	45	2	2	2	1	2	2	2	2	2	2	2	2	1	1	1	1	1	2	2	2	2	2	2	2	2	2	2	2
66	1	31	2	3	1	2	5	5	5	5	5	5	5	5	3	3	3	3	3	3	3	5	5	5	5	5	2	2	2	2
67	2	37	2	3	5	1	6	5	1	4	6	3	0	4	4	4	4	1	3	4	4	1	4	3	4	1	3	6	5	4
68	1	38	2	1	1	1	5	4	5	4	5	5	5	4	3	4	3	3	3	4	4	5	5	5	5	5	2	2	2	2
69	2	28	2	3	5	2	3	3	3	3	3	3	3	3	2	3	3	3	3	4	3	3	3	3	3	3	3	3	3	3
70	2	38	2	3	5	1	5	5	5	5	5	5	5	4	4	3	3	4	4	4	4	5	4	4	5	5	2	2	2	2
71	1	36	2	3	1	2	4	5	2	3	5	6	2	2	4	4	4	3	4	4	4	4	3	4	4	4	4	6	5	3
72	2	45	2	2	2	1	2	2	2	2	2	2	2	2	1	1	1	1	1	2	2	2	2	2	2	2	2	2	2	2
73	1	54	2	3	1	1	5	5	4	2	1	1	6	2	3	2	2	3	4	4	4	4	1	1	1	3	5	6	6	3
74	2	30	2	2	1	1	3	5	3	1	5	3	2	1	4	4	4	3	4	4	4	6	5	5	5	6	2	3	3	1
75	2	30	2	4	5	2	0	0	0	0	0	0	0	0	1	1	2	3	2	2	1	2	1	1	1	2	3	4	4	3
76	1	33	2	2	1	1	4	4	4	6	4	4	3	3	3	3	3	4	4	4	4	4	5	4	5	4	3	2	1	2
77	1	45	2	2	1	1	5	5	5	5	5	5	4	2	1	3	3	4	3	4	4	3	1	2	4	3	5	2	3	1
78	1	33	2	3	1	1	4	6	1	5	5	5	4	5	3	3	2	4	4	4	4	2	4	2	3	4	3	1	2	1
79	1	48	2	3	1	2	4	5	2	3	5	6	2	2	4	4	4	4	4	4	4	5	3	4	4	5	4	6	5	3
80	1	34	2	1	1	1	3	3	3	3	3	3	3	3	4	3	4	4	4	3	4	4	3	3	4	2	2	2	2	2
81	2	45	2	2	2	1	2	2	2	2	2	2	2	2	1	1	1	1	1	2	2	2	2	2	2	2	2	2	2	2
82	2	33	2	4	5	1	4	4	3	4	4	4	2	4	3	3	3	3	3	4	4	4	2	2	4	4	4	4	4	4
83	2	26	2	3	5	2	3	2	3	3	5	2	2	3	3	3	3	3	4	3	4	3	1	3	4	3	3	5	3	3
84	1	52	2	3	1	1	3	3	3	3	3	3	3	3	3	3	3	3	3	3	3	3	1	3	3	3	1	1	1	1
85	2	30	2	1	1	1	4	5	4	5	5	5	4	4	4	4	4	3	4	4	4	5	4	4	5	5	2	2	2	2
86	2	43	2	4	5	2	5	5	0	4	5	5	4	5	3	3	3	3	3	3	3	4	5	4	4	4	1	1	1	1
87	1	23	2	2	1	1	5	5	5	5	5	5	5	5	3	3	3	3	4	4	4	5	5	5	5	5	2	2	2	2
88	2	35	1	2	1	1	5	4	4	3	3	4	2	2	3	4	3	4	4	4	4	4	3	4	3	4	2	3	2	2
89	2	45	2	2	2	1	2	2	2	2	2	2	2	2	1	1	1	1	1	2	2	2	2	2	2	2	2	2	2	2
90	1	40	2	1	1	1	1	1	1	1	4	1	1	1	4	3	4	2	3	4	4	1	3	2	2	3	2	1	1	1
91	2	40	2	3	5	2	3	4	3	3	4	5	4	5	3	2	3	3	4	4	4	4	3	4	5	4	1	2	2	2
92	2	43	2	3	1	2	3	6	3	3	6	4	3	1	3	4	3	4	4	4	4	2	2	3	3	4	3	3	2	1
93	2	31	1	1	1	1	4	4	3	3	3	3	1	2	4	3	3	3	3	4	4	4	3	3	5	4	2	3	3	2
94	1	34	2	3	1	1	4	4	3	4	3	3	0	2	3	3	2	3	3	3	3	3	2	4	4	4	4	4	3	3
95	1	35	2	3	1	1	6	6	5	3	6	6	5	1	2	3	3	4	4	4	4	3	1	3	4	4	3	4	2	2
96	1	38	2	2	3	1	4	4	2	3	2	2	2	3	3	3	4	4	3	4	4	4	3	3	3	4	4	4	4	5
97	1	39	2	2	1	1	4	4	1	0	1	3	0	0	1	2	1	2	2	3	3	1	1	1	1	1	6	4	4	4
98	2	35	2	2	1	1	3	4	4	5	5	5	3	3	3	3	3	3	3	4	4	3	2	2	2	4	2	3	3	3
99	2	26	1	3	2	2	6	6	6	6	6	6	6	6	4	4	3	4	4	4	4	5	5	5	5	5	1	1	1	1
100	2	45	2	2	2	1	2	2	2	2	2	2	2	2	1	1	1	1	1	2	2	2	2	2	2	2	2	2	2	2
101	2	40	2	3	1	1	3	3	2	3	3	4	2	3	2	2	3	2	2	3	3	3	3	3	3	4	3	3	3	3
102	2	22	1	4	5	1	5	5	4	4	2	4	2	2	3	4	3	3	4	4	4	5	5	5	5	5	1	1	1	1
103	2	45	2	2	2	1	2	2	2	2	2	2	2	2	1	1	1	1	1	2	2	2	2	2	2	2	2	2	2	2
104	1	50	2	4	1	2	4	4	4	3	4	4	4	3	2	3	3	3	3	3	3	4	3	4	4	4	3	3	3	3
105	2	50	2	5	2	2	3	5	5	5	5	5	5	3	4	4	4	3	3	3	3	5	4	5	4	5	1	1	1	1
106	2	37	2	3	5	2	5	5	4	4	4	5	3	3	3	3	3	3	3	4	4	4	3	4	4	5	2	2	2	2
107	2	34	2	3	5	2	4	4	2	4	3	4	3	4	3	4	3	4	4	4	4	4	3	4	4	3	4	5	3	3
108	1	58	2	3	1	2	4	4	4	6	4	6	4	5	3	3	3	4	4	4	4	4	2	3	4	3	3	3	3	3
109	2	30	1	4	5	2	5	5	5	3	3	5	2	2	3	4	3	3	4	4	4	5	3	5	5	5	2	6	4	2
110	1	49	2	2	3	1	3	6	5	5	5	5	4	5	3	3	3	3	3	3	3	1	1	1	4	3	3	3	2	2
111	1	40	2	3	1	1	5	5	4	5	5	5	2	3	3	2	2	3	3	4	3	4	2	2	5	3	6	4	6	6
112	2	30	2	1	1	1	2	2	4	3	3	1	2	2	2	3	3	3	4	4	4	3	1	2	2	3	3	3	3	3
113	1	38	2	2	1	1	5	5	5	5	5	5	5	5	3	3	3	3	4	4	4	6	6	6	6	6	6	6	6	6
114	2	35	1	3	5	1	6	6	6	2	6	6	6	4	4	3	4	4	4	4	4	2	1	2	1	5	2	4	4	2
115	1	40	2	1	1	1	5	5	4	5	5	4	2	2	2	3	3	4	4	4	4	3	4	4	3	3	5	5	5	4
116	2	31	1	2	1	1	5	5	4	5	5	5	3	3	3	3	3	4	4	4	4	5	3	3	5	5	3	3	3	2
117	2	32	2	1	3	1	6	6	6	5	6	6	4	5	3	4	3	4	4	4	4	6	4	6	6	6	3	3	1	1
118	1	54	2	3	1	1	5	6	5	5	5	6	5	6	3	3	3	3	3	3	4	5	1	3	4	4	1	1	1	1
119	1	42	2	1	1	1	4	5	5	3	4	4	5	2	3	3	3	3	3	4	4	4	4	5	5	5	3	3	2	1
120	2	20	2	3	3	1	4	4	4	4	4	4	4	4	4	4	4	3	3	3	3	6	6	6	6	6	6	6	6	6
121	2	44	2	1	1	1	3	4	3	3	4	3	3	3	3	2	2	3	3	3	4	3	3	3	3	3	3	3	3	3
122	1	43	2	3	1	1	4	4	3	4	4	3	3	3	3	3	3	2	4	3	3	5	2	1	5	5	3	2	2	1
123	2	38	2	5	5	1	4	6	5	6	4	5	3	4	3	3	3	4	4	4	4	4	5	4	4	5	3	5	4	4
124	2	41	2	1	1	1	5	6	3	5	6	5	3	2	3	3	3	4	4	4	4	4	3	3	5	3	2	2	2	2
125	2	28	2	4	5	2	6	6	3	6	6	6	6	2	3	4	4	3	4	4	4	6	6	6	6	6	1	1	1	1
126	1	38	1	2	1	2	3	3	3	3	3	3	3	3	3	3	3	3	3	3	3	3	3	3	3	3	3	3	3	3
127	2	33	2	3	1	2	3	3	3	3	3	3	3	3	3	3	3	3	3	3	3	4	4	4	4	4	4	4	4	4
128	1	36	2	3	1	1	6	6	6	5	6	6	6	5	4	3	3	3	3	3	3	5	5	4	4	5	1	1	1	1
129	2	34	1	3	5	1	2	3	1	1	1	2	1	1	2	3	3	4	4	4	4	4	3	4	5	4	2	2	2	1
130	2	27	1	3	1	2	5	6	6	5	6	6	1	3	4	4	4	4	4	4	4	4	5	6	6	5	1	2	1	1
131	1	31	2	1	1	1	4	3	4	3	5	4	2	2	3	3	3	3	4	4	3	3	2	3	4	4	3	5	4	4
132	1	45	2	3	1	1	6	6	6	6	6	6	4	6	2	4	4	4	4	4	4	3	1	1	3	3	4	3	4	2
133	2	24	1	3	5	1	6	6	6	6	6	6	6	6	4	4	4	4	4	4	4	6	6	6	6	6	1	3	3	3
134	1	40	2	3	1	1	6	6	6	6	6	6	6	6	1	1	1	1	1	1	1	6	3	6	6	4	2	2	5	4
135	2	25	1	3	1	1	5	5	5	6	2	4	6	4	1	3	3	3	4	4	2	2	1	1	6	3	5	5	4	4
136	2	45	2	2	2	1	2	2	2	2	2	2	2	2	1	1	1	1	1	2	2	2	2	2	2	2	2	2	2	2
137	1	36	2	3	2	2	5	5	5	5	5	5	5	5	3	3	3	3	3	3	3	5	5	5	5	5	4	4	1	1
138	2	38	2	3	1	2	1	3	2	2	2	2	1	1	3	3	3	3	4	4	4	3	2	2	5	2	2	1	1	1
139	1	37	2	3	1	1	4	6	6	6	4	6	4	6	2	2	2	4	4	4	4	2	2	4	3	5	5	5	5	5
140	2	28	2	3	5	2	3	3	3	3	3	3	3	3	2	3	3	3	3	4	3	3	3	3	3	3	3	3	3	3
141	2	45	2	2	2	1	2	2	2	2	2	2	2	2	1	1	1	1	1	2	2	2	2	2	2	2	2	2	2	2
142	1	32	1	1	1	1	4	3	4	3	5	4	5	3	3	3	3	4	4	4	4	5	5	4	4	5	3	4	2	3
143	2	38	2	3	3	2	5	5	4	4	4	5	3	2	3	3	3	3	3	3	3	4	5	4	4	5	2	2	2	2
144	1	30	2	1	1	1	5	5	4	4	5	5	5	5	1	1	1	1	1	2	1	4	4	5	4	5	2	2	2	1
145	2	28	1	2	3	1	4	4	4	5	4	5	3	3	3	3	3	3	3	3	3	4	5	5	5	5	1	1	1	1
146	2	32	2	2	1	1	4	4	2	3	6	4	1	2	3	3	3	3	3	3	3	3	3	2	4	4	3	3	2	2
147	2	64	2	3	3	1	5	5	5	5	5	5	5	5	3	3	3	1	1	1	1	5	5	5	5	5	5	5	5	5
148	1	39	2	3	1	1	3	3	4	4	3	2	3	3	2	3	3	3	3	3	4	5	5	4	6	5	4	5	4	5
149	2	50	2	4	1	1	1	1	1	3	1	2	1	1	1	2	3	1	4	3	3	2	1	2	2	2	5	6	4	1
150	1	32	2	1	1	1	4	3	4	3	5	4	5	4	3	3	3	4	4	4	4	5	5	4	4	5	3	4	2	3
151	1	39	2	3	1	2	4	4	2	6	5	5	1	2	4	4	4	4	4	4	4	4	4	4	4	4	1	2	1	1
152	1	43	1	1	1	1	6	6	4	5	5	6	3	4	4	3	3	4	4	4	4	5	5	5	5	6	5	6	5	1
153	1	32	2	2	1	1	4	4	4	3	5	5	4	5	3	3	3	3	3	3	4	4	4	4	4	4	2	1	2	1
154	2	28	2	3	6	1	3	4	3	3	3	4	4	3	3	3	3	3	3	3	4	3	3	3	5	4	3	3	3	3
155	2	37	1	3	3	2	3	5	3	4	4	3	3	3	3	3	3	3	3	3	3	5	4	4	5	5	3	3	3	3
156	2	30	2	3	5	2	1	3	2	0	2	2	0	0	3	2	3	3	4	4	4	2	2	2	2	3	2	2	2	2
157	2	34	2	3	5	2	3	4	2	0	2	3	1	1	3	3	3	3	3	3	3	2	3	3	3	2	3	3	3	3
158	1	38	2	3	3	2	2	3	2	3	3	2	2	2	3	3	3	3	3	4	4	3	2	2	2	2	3	2	2	2
159	2	39	2	3	1	2	3	3	3	3	3	3	3	3	3	3	3	3	3	4	4	3	3	3	3	3	4	4	4	3
160	2	36	2	3	5	2	4	4	3	2	3	4	3	3	3	3	3	3	4	4	4	4	2	4	4	5	5	4	4	5
161	2	34	2	3	5	1	6	6	5	5	5	6	4	5	4	4	4	3	4	4	4	6	5	5	6	6	1	1	1	1
162	2	36	2	1	1	1	4	5	4	4	5	4	3	4	3	3	3	3	3	3	3	5	5	5	5	5	2	2	2	1
163	2	30	2	3	5	2	2	1	1	3	6	5	1	3	3	3	3	1	3	3	3	5	5	5	5	5	2	2	1	1
164	2	30	1	1	1	1	3	4	4	4	4	4	2	2	3	3	3	3	3	3	3	4	4	4	4	4	1	1	1	1
165	1	33	2	1	1	1	4	4	4	4	4	4	4	4	2	3	3	4	4	4	4	5	1	1	4	4	5	5	5	5
166	2	30	2	4	5	1	4	6	0	0	0	5	6	0	2	2	2	1	3	3	3	1	1	1	1	1	6	6	6	1
167	2	25	2	4	2	2	5	5	4	5	5	5	4	2	4	4	3	3	4	4	4	5	4	5	5	5	1	1	1	1
168	2	35	2	3	1	2	0	3	1	3	1	2	0	1	3	3	3	2	3	3	3	2	1	2	5	2	4	4	4	3
169	2	50	1	3	1	1	6	6	6	5	6	6	4	6	3	3	3	3	4	4	4	2	1	1	4	2	2	2	2	2
170	2	46	2	4	3	1	5	5	5	4	4	5	4	4	1	3	3	3	4	3	4	4	1	1	4	3	4	4	3	3
171	2	30	1	2	3	2	4	4	3	3	5	4	4	3	3	3	3	3	3	3	3	4	3	4	4	5	2	1	1	1
172	1	33	2	1	1	1	4	4	4	3	4	4	4	4	2	3	3	3	3	3	3	3	3	4	3	3	3	3	3	3
173	1	54	2	2	3	1	5	5	5	5	5	5	4	5	3	3	3	4	3	3	3	4	3	3	3	4	1	1	1	1
174	2	36	2	3	1	1	2	5	5	2	5	5	0	1	4	4	4	4	4	4	4	5	5	5	5	6	1	1	1	1
175	1	33	1	2	2	1	5	5	4	5	6	5	5	5	3	4	3	4	4	4	3	4	4	5	4	4	2	3	3	3
176	2	45	2	4	6	1	3	3	3	3	3	3	3	3	1	3	3	4	4	4	4	1	1	1	1	3	6	6	6	3
177	2	42	2	3	1	2	6	6	6	4	4	6	6	5	3	4	4	3	3	4	4	5	5	5	5	4	1	2	1	1
178	2	29	2	2	5	1	5	5	5	5	5	5	5	6	3	4	3	4	3	4	3	4	4	4	5	4	1	1	1	1
179	2	26	2	4	5	1	5	6	4	4	6	5	3	4	4	4	4	2	3	3	3	6	6	6	6	6	1	1	2	2
180	1	24	1	3	6	1	6	6	6	4	5	6	5	4	3	3	3	3	4	3	3	6	6	6	6	6	1	1	1	1
181	2	32	1	2	1	1	4	6	3	5	6	4	2	3	3	3	3	3	3	4	4	3	3	4	4	4	4	1	4	4
182	2	46	1	3	1	1	0	0	0	4	4	0	0	0	1	1	3	1	1	1	4	2	2	2	2	2	6	6	6	6
183	2	42	2	3	3	1	3	2	2	2	2	4	1	2	3	3	3	2	2	3	3	2	2	2	3	3	3	2	1	1
184	2	42	2	4	5	1	4	6	6	4	5	6	6	5	4	3	4	4	4	4	4	4	5	5	5	5	4	4	4	2
185	1	30	1	2	1	1	5	5	4	5	6	5	5	5	3	4	3	4	4	4	3	4	4	5	4	4	2	3	3	3
186	2	28	1	2	5	1	4	4	4	4	4	4	4	4	4	3	3	3	3	3	4	5	4	5	5	5	1	2	2	1
187	1	29	1	1	1	1	3	6	3	4	5	4	5	2	2	3	3	4	4	4	4	5	1	2	3	4	2	4	2	2
188	1	27	2	3	1	2	5	6	6	5	4	6	5	3	3	4	3	3	4	4	4	5	4	5	5	5	1	1	1	1
189	1	32	2	1	1	1	6	5	5	2	5	3	3	4	2	3	3	3	3	3	3	4	3	4	3	5	3	3	3	3
190	2	35	2	1	1	1	5	5	5	5	5	5	3	5	3	3	3	3	3	3	3	5	5	5	5	5	2	2	2	2
191	2	39	2	4	1	1	1	2	2	1	5	1	1	1	2	2	3	2	3	2	4	3	3	2	2	3	5	6	6	4
192	1	55	2	3	3	1	1	2	4	5	5	5	5	5	3	2	3	4	4	4	4	3	5	5	4	1	2	2	2	2
193	2	41	2	2	1	1	4	5	6	4	6	6	3	5	4	4	3	4	4	4	4	4	2	4	4	6	3	2	2	2
194	2	36	2	3	5	1	5	5	5	5	5	5	5	3	3	3	3	4	4	3	4	5	5	5	5	5	2	2	2	2
195	2	40	2	2	1	1	4	5	5	5	6	4	3	2	3	3	3	3	4	4	4	4	3	4	5	5	2	4	4	3
196	1	40	2	3	1	1	3	3	2	2	1	1	1	2	3	2	3	3	3	3	4	1	1	1	1	5	5	6	6	3
197	2	33	2	2	3	1	3	3	3	3	5	4	4	1	3	3	3	3	3	3	3	2	3	2	2	3	1	2	2	1
198	1	50	2	3	1	2	4	6	5	6	6	6	3	4	4	4	3	3	3	3	3	3	3	3	5	3	4	1	1	1
199	2	33	2	3	3	1	4	4	2	4	5	4	2	2	3	3	3	3	3	4	4	1	2	3	2	2	2	3	2	1
200	2	30	1	3	6	1	4	4	2	6	3	4	2	5	3	4	3	4	4	4	4	5	3	5	5	5	2	2	2	2
201	2	36	2	3	5	1	4	6	5	6	5	5	5	5	3	4	3	4	4	4	4	6	6	6	6	6	1	1	1	1
202	2	44	2	2	1	1	5	5	5	5	5	5	4	5	3	3	3	3	3	3	3	5	3	4	4	5	1	2	2	2
203	2	28	2	3	3	2	4	4	4	4	3	4	2	4	2	3	3	3	4	3	3	4	4	5	5	5	1	2	1	1
204	2	54	2	3	5	1	4	5	5	5	5	5	5	5	3	3	3	2	2	3	3	5	3	5	5	5	1	1	1	1
205	2	38	2	3	5	1	3	6	2	4	6	6	2	2	3	3	3	4	4	4	4	2	3	1	3	3	3	2	2	4
206	2	25	1	3	3	1	3	3	3	2	3	3	0	1	3	3	3	2	4	4	3	4	3	2	3	4	2	3	3	2
207	1	30	2	3	6	1	5	5	6	6	5	4	5	5	3	3	3	2	2	2	3	5	6	5	6	6	5	6	4	5
208	2	40	2	3	3	2	3	3	5	6	6	6	6	6	4	4	3	3	4	4	4	4	3	3	4	4	3	3	4	4
209	2	28	1	2	1	1	5	5	5	4	5	4	3	3	4	3	4	3	3	4	3	5	5	5	5	5	3	3	3	3
210	2	30	1	3	5	1	3	3	6	3	3	6	0	3	4	3	4	2	3	3	4	3	1	1	2	3	4	4	4	4
211	2	30	2	3	5	1	3	3	3	3	3	3	3	3	3	3	3	3	3	3	3	5	5	5	5	5	5	5	5	5
212	2	23	1	4	5	2	5	5	5	4	4	5	4	3	3	3	3	4	4	4	4	5	5	5	5	5	1	1	1	1
213	2	32	2	2	1	2	4	4	3	3	4	4	3	3	3	4	3	3	4	3	3	5	4	4	5	5	1	4	2	1
214	2	41	2	4	5	2	0	6	2	1	2	2	0	2	3	3	3	3	3	4	3	4	4	4	4	5	2	2	1	1
215	1	32	1	2	1	1	6	5	4	5	6	5	4	3	3	4	2	4	4	4	4	5	5	6	4	5	2	1	1	1
216	1	58	2	3	1	1	3	4	5	5	4	5	3	6	2	2	3	4	3	4	4	3	1	3	3	3	4	4	4	3
217	2	39	2	2	5	1	3	3	3	2	4	4	3	4	3	3	3	3	4	4	4	3	4	3	3	4	4	2	4	4
218	2	29	2	3	5	1	3	4	4	3	4	3	4	4	4	4	4	4	4	4	4	6	4	4	4	4	1	1	1	1
219	2	43	2	3	6	1	4	4	4	3	3	4	3	3	3	3	3	3	4	3	4	3	3	3	3	5	4	4	4	1
220	1	60	2	3	1	1	4	5	5	6	0	5	3	5	4	3	3	4	4	4	4	4	1	3	3	6	2	2	2	2
221	2	40	2	3	1	2	5	5	5	5	5	5	5	2	4	4	2	3	4	4	4	6	3	3	5	6	1	1	1	1
222	2	43	2	1	1	1	3	5	4	4	6	5	2	2	3	3	3	4	4	4	4	4	3	4	5	4	2	3	2	2
223	1	36	2	3	1	2	5	5	5	5	5	5	4	5	3	3	3	3	2	3	3	6	4	4	5	6	1	1	1	1
224	2	30	2	4	5	1	5	5	5	3	5	5	3	4	3	3	3	3	3	3	3	5	4	5	5	5	2	2	2	2
225	1	35	1	3	1	1	3	4	3	4	4	3	4	3	3	3	3	3	3	3	4	4	4	4	4	4	2	4	4	4
226	1	28	1	1	1	1	0	2	0	0	0	2	0	0	4	4	3	4	4	4	3	1	1	1	1	4	4	6	6	6
227	2	25	1	4	5	2	3	3	2	3	2	5	3	3	3	3	3	2	3	3	3	3	6	5	5	4	1	2	1	1
228	1	38	2	2	1	1	2	1	5	2	2	5	5	1	2	3	3	4	4	4	4	2	1	1	1	2	6	6	6	6
229	1	31	2	3	1	1	3	5	6	6	6	6	5	5	3	4	3	4	4	4	4	3	4	2	3	3	3	2	1	1
230	1	28	2	2	1	1	4	4	4	2	5	5	3	2	3	3	3	3	4	3	3	4	3	3	4	4	3	3	3	4
231	2	33	1	3	1	1	5	5	5	4	3	6	4	4	3	3	3	3	3	3	4	4	2	2	2	2	5	3	4	3
232	2	68	2	2	6	1	4	2	1	2	2	1	3	2	3	3	3	3	3	4	4	1	1	1	1	2	4	3	4	4
233	2	26	2	2	1	2	3	3	3	2	3	3	3	3	3	3	3	3	3	3	3	3	1	2	4	3	2	2	2	2
234	2	43	2	3	5	2	4	5	5	3	5	5	4	4	3	4	3	4	4	4	4	5	3	5	5	4	1	1	1	1
235	2	38	1	2	6	1	4	5	4	5	4	5	2	3	3	3	3	4	3	3	4	5	3	4	5	4	4	5	4	4
236	2	32	2	3	5	2	1	2	0	0	0	1	0	0	3	3	3	2	1	4	4	3	2	2	4	4	2	4	4	1
237	2	28	1	2	1	1	6	5	4	4	6	4	2	3	3	3	3	4	3	3	4	4	3	3	4	4	4	6	4	4
238	1	55	2	3	1	1	3	4	4	5	5	5	3	4	3	3	3	3	3	4	4	2	2	2	3	2	1	1	1	1
239	2	29	2	3	5	1	4	5	5	4	5	5	4	3	3	3	3	3	4	4	4	5	5	5	5	4	3	3	3	2
240	1	40	2	3	1	1	4	5	3	1	2	4	1	1	2	3	3	3	4	3	4	3	3	3	2	2	2	2	2	2
241	2	25	1	4	5	1	4	5	4	5	6	6	4	4	4	4	4	3	3	3	4	6	6	6	6	6	1	1	1	1
242	2	48	1	3	1	1	3	4	3	3	4	4	2	2	3	2	3	3	4	4	4	4	4	3	4	4	4	5	3	1
243	2	28	2	3	5	1	4	4	3	2	5	4	2	4	3	3	3	3	3	4	4	4	4	5	4	4	4	4	3	2
244	1	35	2	3	1	1	0	0	0	3	0	2	6	0	2	2	3	1	3	3	4	1	3	2	1	1	4	6	2	1
245	2	28	1	4	5	1	6	6	6	6	5	6	6	5	4	4	4	4	4	4	4	5	5	5	5	5	2	2	2	2
246	2	33	2	4	5	1	6	6	6	6	6	6	6	6	4	4	4	4	4	4	4	5	5	6	6	5	1	1	1	1
247	2	29	2	2	1	1	1	1	1	2	3	1	0	5	3	3	3	1	2	3	3	1	2	1	1	1	2	5	5	2
248	2	44	2	1	1	1	4	4	3	2	4	2	3	2	3	3	3	3	4	4	4	3	3	3	4	5	4	4	4	3
249	2	30	2	4	5	1	3	4	1	3	3	3	1	1	3	3	3	3	3	3	3	4	4	4	4	4	3	3	3	3
250	2	28	1	4	5	1	4	4	3	3	2	3	2	1	3	3	3	3	3	3	3	3	3	4	3	4	4	3	4	4
251	1	30	1	1	1	1	6	6	6	6	5	6	6	6	1	1	1	1	2	1	1	6	5	4	5	6	2	5	5	4
252	1	49	2	3	1	1	5	5	5	4	5	5	5	4	3	3	3	4	3	4	4	5	4	5	5	4	1	1	1	1
253	2	47	2	3	1	1	3	4	4	4	4	3	3	4	2	3	3	2	2	4	3	3	2	2	3	3	4	4	4	3
254	1	33	2	2	1	1	3	4	3	0	3	3	0	2	3	2	2	3	4	4	4	2	1	1	5	2	6	5	5	5
255	2	35	2	3	5	1	5	5	4	2	4	5	3	4	3	4	3	3	4	3	3	5	5	5	5	5	2	2	2	2
256	2	48	2	3	1	2	4	3	3	3	3	4	2	3	4	3	4	3	3	4	4	5	5	5	5	6	4	3	3	1
257	2	30	2	3	5	1	2	2	2	0	0	2	0	1	3	2	2	2	3	3	3	2	1	3	3	3	1	2	2	1
258	2	34	2	1	1	1	5	6	6	6	6	6	6	6	3	4	3	4	4	4	4	6	1	1	6	6	2	1	1	1
259	2	39	1	3	5	1	0	1	0	0	0	1	0	0	3	3	2	2	2	3	4	3	3	3	3	3	3	4	4	3
260	2	58	2	3	6	1	3	3	4	3	3	4	4	3	3	3	3	3	3	3	3	4	3	3	3	3	3	3	3	3
261	2	27	1	3	3	1	3	4	5	5	5	6	4	5	3	3	4	3	4	4	4	5	3	3	4	5	2	3	3	4
262	2	40	2	3	5	1	5	5	5	3	5	5	5	2	3	3	3	3	3	3	4	5	5	5	5	5	5	5	5	5
263	2	42	2	3	5	1	5	5	5	5	4	5	1	3	4	4	2	2	4	4	4	5	3	5	5	5	1	1	1	1
264	1	43	2	2	1	1	0	6	0	0	0	0	0	0	1	2	2	4	4	4	4	1	1	1	1	4	6	6	6	1
265	1	31	2	2	1	1	4	4	4	4	4	4	4	4	3	3	3	4	4	4	4	4	4	4	4	4	5	5	5	4
266	2	29	2	2	1	1	4	5	5	5	5	5	5	5	3	3	4	4	4	4	4	5	3	4	5	5	1	1	1	1
267	1	51	2	3	1	1	6	6	5	6	5	5	5	6	4	2	4	4	4	4	4	6	2	3	3	6	4	4	2	2
268	2	40	2	2	1	1	3	3	3	5	3	3	3	3	3	3	3	4	2	3	4	4	2	2	4	5	3	3	3	3
269	2	42	2	2	1	1	2	5	4	3	3	4	3	3	3	4	3	3	4	4	4	1	6	1	1	2	6	6	6	6
270	1	38	2	2	1	1	3	4	5	6	3	4	5	6	3	4	4	4	4	4	4	4	4	1	3	5	1	2	1	1
271	2	29	2	2	1	1	3	4	3	2	6	4	2	3	2	3	3	3	4	4	4	4	2	2	2	2	6	6	5	3
272	1	26	1	2	1	1	3	3	3	3	3	3	3	3	3	3	3	3	3	4	3	3	3	3	3	3	3	3	3	3
273	1	36	2	2	1	1	5	6	4	5	5	5	2	3	3	3	2	4	3	4	4	4	3	4	5	2	2	2	2	2
274	1	27	2	2	1	1	3	3	3	4	4	3	0	0	3	3	2	4	4	4	4	3	3	3	3	1	4	3	3	3
275	1	35	2	3	1	1	3	5	4	6	5	4	4	2	4	4	3	4	4	4	4	4	1	1	3	5	2	2	2	1
276	2	46	2	3	1	1	6	6	6	6	6	6	6	6	1	1	4	3	4	4	4	5	5	5	5	5	5	5	5	5
277	2	36	2	2	1	1	3	3	3	3	3	3	3	3	3	3	3	3	3	3	4	4	2	3	3	4	2	2	1	1
278	2	33	2	3	1	1	3	3	3	1	3	3	3	1	3	3	3	3	4	4	3	2	1	2	4	5	3	3	2	1
279	2	34	2	4	5	1	5	5	5	5	5	5	5	5	4	4	4	4	4	4	4	5	6	5	5	5	5	6	5	5
280	2	23	1	3	6	1	3	5	5	5	5	5	1	3	3	3	3	3	3	3	3	4	4	4	4	4	2	2	2	2
281	2	25	1	3	6	1	3	4	3	3	4	4	1	2	3	3	3	3	3	3	3	2	2	2	4	2	3	3	3	2
282	2	30	2	3	6	1	3	4	3	3	4	4	1	2	3	3	3	3	3	3	3	2	2	2	4	2	3	3	3	2
283	2	43	2	4	5	1	4	5	5	4	5	4	5	4	4	4	3	4	4	4	4	5	5	5	5	5	2	2	2	2
284	2	52	2	4	5	1	3	4	4	4	3	4	6	2	3	3	3	4	3	4	4	4	4	3	4	3	4	4	2	1
285	2	36	2	3	5	1	3	3	2	0	0	3	2	3	4	4	4	4	4	4	4	5	1	1	6	5	5	5	1	1
286	2	34	2	3	5	1	3	4	5	5	6	5	5	4	3	4	4	4	4	4	4	5	4	5	6	5	1	1	1	1
287	2	40	2	3	5	1	5	5	4	4	5	5	4	2	3	3	3	3	4	4	4	4	4	4	5	3	5	5	4	2
288	1	37	2	2	1	1	5	5	5	5	5	5	5	6	3	3	3	3	4	4	4	3	3	3	3	3	5	5	5	5
289	1	42	2	1	1	1	4	4	4	4	4	4	4	4	3	3	3	3	3	3	3	4	4	4	4	5	3	4	4	3
290	2	30	2	2	3	1	5	5	4	4	4	4	4	3	4	4	4	4	4	4	4	4	4	4	5	4	2	2	2	2
291	2	27	2	2	3	1	4	4	4	2	4	4	2	2	3	4	3	2	3	3	3	4	4	4	4	4	2	2	2	2
292	2	35	2	2	3	1	3	4	4	4	4	4	3	4	3	3	3	3	3	3	3	4	4	3	4	4	3	4	4	4
293	2	32	2	2	1	1	5	5	4	4	4	4	4	4	3	3	3	3	3	3	3	4	4	3	3	3	2	2	2	2
294	2	30	2	2	1	1	4	5	4	2	5	5	3	2	4	4	3	4	4	4	4	4	3	3	5	4	2	2	1	1
295	2	35	2	1	3	1	6	6	4	6	6	6	4	1	4	3	4	3	4	4	4	1	2	3	6	4	1	1	1	1
296	2	33	1	2	1	1	2	2	2	0	2	2	0	2	2	2	3	2	2	4	4	4	3	2	3	3	3	4	4	3
297	2	29	1	3	3	1	6	6	6	6	6	6	3	5	4	4	4	3	4	4	4	6	6	6	6	6	1	1	1	1
298	1	40	2	2	1	1	3	3	3	2	3	3	3	3	2	3	3	3	3	3	3	5	2	2	2	5	4	4	4	4
299	2	51	1	3	5	2	5	5	5	3	5	5	5	3	3	3	3	3	4	4	4	5	3	4	6	5	2	2	1	1
300	2	46	2	3	1	2	3	3	3	2	4	3	3	3	3	4	3	3	3	4	4	2	2	2	4	5	2	4	4	2
301	2	40	2	3	1	2	3	3	3	3	3	3	3	2	3	4	3	3	4	4	4	3	2	3	4	3	1	2	1	1
302	2	29	1	2	1	2	4	4	3	4	4	4	3	5	3	3	3	3	3	3	3	4	4	4	4	5	3	2	1	2
303	2	29	1	2	3	1	1	3	4	0	6	4	2	1	3	2	3	3	2	3	3	4	3	4	3	4	4	5	5	4
304	1	32	2	2	1	2	3	3	0	0	1	1	0	0	3	3	2	2	3	3	3	2	1	1	5	2	2	3	4	1
305	1	30	2	3	1	2	5	4	3	4	3	5	5	5	3	3	3	3	3	4	4	4	5	5	4	4	2	4	2	1
306	2	28	2	3	5	1	3	4	4	4	5	5	3	5	3	3	3	3	4	3	4	4	3	3	3	3	2	2	2	3
307	2	41	2	3	1	2	4	4	3	5	4	5	1	3	3	4	3	3	3	2	4	4	3	3	5	4	1	1	1	1
308	1	40	2	1	1	1	3	4	4	4	4	4	4	4	2	3	3	3	3	3	3	4	4	4	5	5	4	4	5	5
309	2	24	1	4	5	1	5	5	5	4	5	5	4	3	3	3	3	3	3	4	3	5	4	5	5	5	2	2	2	2
310	1	28	2	2	1	1	3	3	4	2	6	2	1	1	1	2	4	4	4	4	4	2	1	1	1	1	6	4	6	6
311	2	32	2	3	3	1	4	3	3	4	5	4	1	2	1	2	3	4	3	3	3	1	1	3	3	3	4	4	4	4
312	2	25	1	3	5	1	2	3	2	4	3	3	0	3	3	3	3	3	2	3	3	3	1	1	1	3	4	4	4	4
313	2	26	2	4	5	1	4	3	3	4	4	3	4	4	3	3	3	3	3	3	3	4	4	5	4	4	3	3	2	2
314	2	35	2	3	1	2	4	3	3	6	4	5	2	2	1	2	3	3	3	3	3	3	3	3	3	3	5	5	4	3
315	2	33	2	3	1	2	3	3	3	3	3	2	0	4	2	2	3	2	3	3	3	3	3	3	3	3	6	6	6	4
316	2	38	2	3	1	2	3	4	3	2	3	4	2	2	2	3	3	2	3	3	3	3	4	3	3	3	4	3	2	2
317	2	23	1	1	5	2	2	3	4	2	4	2	2	3	3	3	3	2	4	3	3	1	1	2	3	3	2	4	2	2
318	2	30	1	3	5	2	3	3	3	3	4	3	1	3	3	3	3	2	3	3	3	2	2	1	4	5	3	4	3	3
319	2	36	2	3	1	2	3	3	3	3	5	3	3	3	2	3	3	3	4	4	4	4	4	4	4	4	2	3	3	3
320	2	32	2	3	1	2	3	3	3	3	3	3	3	3	2	2	3	3	3	4	4	4	3	3	4	5	4	5	4	1
321	2	41	2	3	1	2	4	4	3	4	2	4	3	3	3	3	4	3	4	4	4	2	3	2	2	2	2	2	2	2
322	2	49	2	4	5	2	4	5	5	5	6	5	4	4	3	3	3	4	4	4	4	2	1	1	3	5	4	4	4	4
323	2	47	2	3	1	2	3	4	3	3	3	3	3	3	3	3	3	4	4	3	4	3	1	1	4	2	3	3	1	1
324	2	46	2	4	1	2	6	6	6	6	6	6	6	6	2	4	4	4	4	4	4	4	5	4	5	3	4	4	4	1
325	1	28	2	3	1	2	6	5	5	4	5	6	4	6	3	4	3	4	4	4	4	5	5	4	6	6	2	2	2	2
326	2	45	2	3	5	2	3	4	4	3	3	4	2	2	3	2	3	3	3	3	3	3	2	3	4	1	2	2	2	2
327	2	37	2	3	5	2	5	5	5	3	3	5	5	3	3	3	3	3	4	4	4	5	4	4	4	5	3	4	5	3
328	2	50	2	3	5	2	5	5	5	5	5	6	5	3	3	3	3	4	4	4	4	5	4	4	4	5	2	3	3	2
329	2	29	2	3	3	2	3	4	4	4	5	4	3	3	3	4	3	3	3	3	4	4	3	3	6	5	1	1	1	1
330	2	47	2	3	1	2	3	4	4	3	3	4	2	1	3	3	4	3	4	4	4	5	4	4	5	5	2	2	2	2
331	2	28	1	3	1	2	3	3	3	1	3	4	0	2	3	3	3	3	4	4	4	2	1	3	4	5	3	3	2	2
332	1	42	2	3	1	2	3	3	1	2	1	2	1	2	3	3	3	1	3	3	3	4	2	2	2	4	2	4	4	2
333	2	28	2	3	5	2	4	6	4	3	5	6	3	5	3	3	3	2	4	3	3	5	5	5	5	5	1	2	2	1
334	2	46	2	4	5	2	3	3	0	3	0	3	1	2	3	3	3	3	3	3	4	3	3	3	4	4	3	3	3	3
335	2	49	2	3	5	2	3	4	3	3	2	3	3	3	3	3	3	3	3	3	4	4	2	3	5	5	3	3	2	1
336	1	25	1	3	1	2	4	5	3	4	5	5	2	3	4	4	3	4	4	4	4	6	3	4	6	5	1	4	4	2
337	2	41	2	3	1	2	4	5	3	4	4	5	4	3	2	3	3	3	4	4	4	3	3	3	3	3	1	3	3	2
338	2	27	1	2	1	2	6	6	6	6	6	6	6	3	3	4	2	4	4	4	3	6	6	5	5	6	1	3	1	1
339	2	43	2	3	1	2	5	5	4	3	5	4	4	2	3	3	3	3	3	3	3	5	4	4	4	5	2	4	3	2
340	2	41	2	3	1	2	4	2	3	3	3	3	3	3	3	3	3	4	4	4	4	4	2	4	4	4	2	2	2	2
341	2	46	2	3	1	2	4	5	4	4	5	5	4	4	3	3	3	3	4	4	4	5	4	4	5	4	1	1	1	1
342	2	47	2	3	1	2	6	6	6	6	6	6	6	6	4	4	4	4	4	4	4	6	2	2	6	6	2	2	2	2
343	1	38	2	2	3	1	4	5	4	2	6	6	3	3	3	3	3	3	4	3	3	4	4	4	4	4	3	2	2	2
344	2	44	2	3	5	1	4	6	4	4	5	4	4	2	3	3	3	4	3	4	4	4	4	4	5	2	3	3	4	3
345	2	53	2	3	5	1	4	4	3	3	3	4	3	3	3	3	3	3	2	3	3	4	4	4	4	4	2	3	4	4
346	2	42	2	3	5	1	6	5	4	3	3	6	2	3	2	2	4	4	4	4	4	3	1	1	6	3	2	4	3	3
347	1	40	2	2	1	1	4	4	5	4	5	3	3	4	3	3	2	3	3	3	3	4	4	4	4	4	4	4	2	4
348	2	32	2	3	3	1	5	5	5	5	5	5	5	5	3	3	3	3	3	3	3	5	3	5	5	5	1	1	1	1
349	2	28	1	2	3	1	4	5	5	5	4	5	5	4	4	4	4	3	4	4	4	5	5	5	5	5	1	1	1	1
350	2	33	2	2	3	1	5	5	5	5	5	5	5	5	3	3	3	3	4	4	4	5	5	5	5	5	3	2	2	2
351	2	27	2	2	1	1	4	5	5	5	5	5	5	5	4	4	4	4	4	4	4	5	5	5	5	5	1	1	1	1
352	2	30	2	2	3	1	6	6	6	6	6	6	6	6	4	4	4	4	4	4	4	6	6	6	6	5	2	2	2	2
353	2	32	2	2	1	1	4	4	4	3	4	4	3	4	3	3	3	2	3	4	4	4	4	3	4	1	1	1	1	1
354	2	44	1	3	1	2	4	4	3	3	3	4	3	4	3	4	3	4	4	4	4	4	4	5	5	5	3	3	3	3
355	1	51	1	3	1	2	1	1	2	2	2	2	2	1	3	3	3	3	4	4	4	3	3	3	3	4	5	5	3	1
356	2	28	1	3	1	2	4	5	4	4	6	5	4	4	3	4	3	4	3	4	4	4	3	3	4	3	4	3	3	4
357	2	35	2	3	1	2	4	4	2	3	2	4	3	2	3	3	2	3	3	3	3	4	3	4	4	5	3	4	3	4
358	2	38	2	4	5	1	4	5	3	1	0	4	0	0	4	4	4	2	4	3	4	1	2	2	3	4	1	4	3	2
359	2	34	1	3	5	1	0	1	0	0	0	0	0	0	2	3	4	2	3	4	4	1	1	1	1	1	6	6	6	6
360	2	50	2	4	5	1	0	6	6	6	0	6	0	6	3	2	3	1	2	3	3	3	3	3	3	3	4	4	4	5
361	2	49	1	4	5	1	0	6	0	6	6	6	6	6	3	2	3	1	3	3	3	3	4	3	4	3	4	4	3	4
362	2	28	2	4	5	1	6	6	6	6	6	6	6	6	4	4	4	3	4	3	4	5	5	5	5	5	1	1	2	1
363	2	46	2	3	5	1	3	3	3	1	2	2	3	2	3	3	3	3	3	4	4	2	2	3	4	3	4	5	5	2
364	1	36	2	3	1	1	3	5	5	5	6	6	6	4	3	3	4	4	4	4	4	2	1	2	2	2	5	5	5	1
365	1	34	2	3	1	1	3	3	3	5	4	3	3	3	4	3	4	4	4	4	4	3	3	3	4	4	4	4	4	4
366	2	38	2	2	1	1	3	3	3	5	4	3	3	3	4	3	4	4	4	4	4	3	3	3	4	4	4	4	4	4
367	2	43	2	3	1	1	1	4	3	4	4	3	3	3	3	3	3	3	3	3	3	3	4	4	4	3	3	3	3	3
368	2	36	2	2	1	1	5	5	4	6	6	5	2	2	3	3	3	3	4	4	4	3	4	3	4	3	4	2	3	3
369	1	44	2	2	1	1	6	5	3	1	2	4	4	6	3	3	3	4	4	4	4	2	1	1	1	2	5	5	5	5
370	1	43	1	3	1	1	3	3	1	3	1	2	6	2	3	3	3	3	3	3	3	1	1	1	1	1	6	6	6	5
371	1	43	1	3	1	1	3	3	1	3	1	2	6	2	3	3	3	3	3	3	3	1	1	1	1	1	6	6	6	5
372	1	45	2	3	3	1	4	5	5	4	4	5	3	3	2	3	3	3	4	4	4	3	2	2	3	1	4	4	4	4
373	1	40	2	3	1	1	4	5	4	5	4	4	4	4	3	3	3	3	3	4	4	4	4	4	4	4	3	3	3	4
374	2	30	2	2	1	1	4	5	4	5	4	4	4	4	3	3	3	3	3	4	4	4	3	3	4	3	3	3	3	3
375	2	25	1	2	3	1	6	6	6	6	6	6	4	4	3	4	3	3	3	4	3	3	2	3	5	3	4	4	3	3
376	2	55	2	2	1	1	5	5	5	5	5	5	5	5	3	4	3	4	3	4	4	5	3	4	4	3	2	2	2	1
377	2	37	2	2	3	1	3	4	3	3	3	4	3	3	3	3	3	3	3	3	3	3	3	3	4	4	4	4	4	3
378	2	37	2	2	3	1	3	4	3	3	3	4	3	3	3	3	3	3	3	3	3	3	3	3	4	4	4	4	4	3
379	2	48	2	2	1	1	4	5	4	4	4	5	3	5	3	3	3	4	4	4	4	3	4	3	3	4	3	4	4	3
380	1	41	2	3	1	1	3	4	3	4	1	4	1	0	2	3	3	4	4	4	4	2	3	2	2	2	4	4	4	2
381	2	37	1	2	3	1	4	3	4	4	4	3	3	1	2	2	2	3	3	3	4	4	4	4	3	3	4	3	4	4
382	2	40	2	3	1	1	3	4	4	5	5	5	3	4	3	3	3	3	3	3	4	2	2	2	3	2	4	3	4	2
383	2	42	2	3	1	1	0	0	2	0	2	3	0	0	2	2	3	4	4	4	4	2	1	2	2	2	4	6	6	4
384	2	32	2	2	1	1	4	4	4	4	4	4	3	4	3	3	3	3	3	3	3	4	3	3	3	3	2	2	2	1
385	2	41	2	3	5	1	3	3	3	3	3	3	3	3	4	4	4	4	4	4	4	3	5	3	4	2	2	2	2	2
386	2	30	2	3	5	1	3	3	3	2	3	3	3	3	3	4	3	2	4	4	4	3	3	3	4	3	3	3	3	3
387	2	30	2	3	5	1	3	3	3	3	3	3	3	3	3	3	3	4	3	4	4	5	5	5	5	5	5	5	5	5
388	2	51	2	3	5	1	5	5	3	4	5	5	4	1	4	4	4	4	4	4	4	5	5	5	6	5	1	1	1	1
389	2	50	2	4	5	1	3	3	3	3	3	3	3	3	3	3	3	1	1	1	1	2	2	2	2	2	2	2	2	2
390	2	33	2	3	5	1	3	3	2	3	0	3	0	1	4	3	3	3	4	4	4	5	4	5	5	5	3	4	4	3
391	2	36	2	3	5	1	4	1	1	4	1	1	1	4	3	3	3	2	3	3	4	4	3	3	3	3	4	4	3	3
392	2	42	2	4	5	1	2	2	5	6	6	3	5	3	4	4	4	4	4	4	4	5	4	6	6	3	4	5	5	5
393	2	37	2	3	5	2	6	6	6	6	6	6	5	6	4	4	4	4	4	4	4	6	5	5	5	6	2	2	2	2
394	2	33	2	3	5	2	4	5	4	3	5	5	5	4	3	4	3	4	4	3	4	5	5	5	5	5	2	2	2	2
395	2	30	2	4	5	2	5	5	4	4	4	5	2	2	3	4	3	4	4	3	4	4	4	4	4	4	3	3	3	3
396	2	30	1	4	5	2	3	4	4	3	3	4	2	2	3	3	3	4	4	4	4	4	4	4	4	4	2	2	2	2
397	2	37	2	3	1	2	5	5	4	4	5	4	3	3	3	3	3	3	3	3	4	5	5	5	5	5	3	3	3	3
398	2	42	2	3	5	2	3	3	2	1	1	4	1	0	3	4	2	3	3	3	3	3	3	3	3	3	2	2	1	1
399	2	34	1	3	5	2	3	3	3	5	6	5	2	3	3	4	3	2	3	4	4	5	4	4	5	4	2	2	2	1
400	2	30	2	1	1	1	4	5	1	5	5	1	0	1	3	3	3	3	3	4	4	4	2	2	2	5	4	2	3	1
401	2	32	2	1	1	1	5	5	4	4	5	5	3	2	4	4	3	3	4	4	4	4	3	3	5	4	2	2	2	1
402	1	50	2	1	1	1	4	4	5	3	6	1	1	5	4	4	4	4	4	4	4	5	5	5	5	6	1	2	2	2
403	2	28	1	3	5	1	5	5	5	5	5	5	5	5	4	4	4	3	3	4	4	4	1	2	2	4	2	2	2	2
404	1	30	1	2	3	1	5	5	5	5	5	5	5	5	3	3	3	3	3	4	4	3	1	2	2	3	2	2	2	2
405	2	34	2	3	2	1	5	5	4	5	4	4	4	4	3	3	3	4	4	4	3	5	5	5	5	5	3	3	2	4
406	2	36	2	3	1	2	5	5	5	5	4	5	5	5	3	4	3	4	3	4	4	5	4	5	5	6	4	4	4	3
407	2	30	1	3	1	2	3	4	3	2	4	4	1	4	3	3	3	3	4	3	3	2	3	3	3	2	4	3	4	3
408	2	28	1	2	3	1	6	5	5	6	6	5	2	3	4	4	4	4	4	4	4	6	6	6	6	4	1	1	3	2
409	2	26	2	4	5	1	3	4	3	2	6	3	1	0	3	3	3	4	4	4	4	5	2	1	4	1	2	2	2	2
410	2	42	2	3	1	2	2	3	4	4	4	3	4	3	4	4	4	4	4	4	4	2	3	4	4	4	3	3	3	3
411	2	24	1	3	6	2	4	4	3	3	5	4	3	3	4	4	3	3	3	4	4	2	5	4	5	3	3	3	4	4
412	2	32	2	3	5	2	0	6	0	6	6	6	0	6	3	3	3	2	3	3	3	4	4	4	4	4	3	3	4	3
413	2	40	2	4	5	2	4	4	4	4	4	4	4	4	3	4	3	3	4	4	4	5	5	5	5	5	1	1	1	1
414	1	26	1	4	2	2	3	3	4	5	4	4	3	5	4	3	3	3	4	4	4	3	5	3	4	3	3	2	4	2
415	2	35	1	2	1	1	4	4	3	3	4	4	3	3	4	3	3	1	4	4	4	3	2	3	3	4	2	2	2	2
416	2	38	2	3	5	1	4	4	4	3	5	5	4	3	3	4	3	3	3	4	4	4	4	4	4	4	2	2	1	1
417	1	28	1	2	6	1	6	6	4	5	5	5	5	5	2	2	2	3	3	3	3	4	4	4	5	5	2	3	3	3
418	2	28	1	2	6	1	4	4	4	4	5	5	3	5	3	3	3	3	3	4	3	4	3	3	5	3	1	1	1	1
419	2	37	2	2	1	1	6	5	4	4	4	5	2	3	3	3	2	4	4	4	4	3	2	3	3	3	2	4	2	2
420	2	40	2	3	1	1	3	3	3	3	3	3	0	3	3	4	3	4	4	4	4	3	2	2	2	3	3	4	4	3
421	1	36	2	3	1	1	5	5	4	5	4	5	0	1	1	3	4	4	4	4	4	2	1	2	2	5	5	5	5	4
422	2	51	2	2	1	1	1	6	4	5	4	4	0	5	3	2	3	3	3	3	3	1	3	1	1	3	6	4	6	2
423	1	38	2	3	1	1	4	5	3	5	4	4	0	5	1	3	4	4	4	4	4	5	1	3	2	5	4	4	4	2
424	2	30	2	2	1	1	4	4	2	1	5	4	0	5	1	3	4	4	2	2	4	5	4	3	3	4	4	4	4	3
425	2	40	1	3	1	1	6	6	6	6	6	6	6	6	4	4	4	3	4	2	4	1	1	1	4	2	6	1	6	6
426	2	40	1	3	1	1	6	6	6	6	6	6	0	6	1	2	4	4	4	4	4	5	1	2	2	5	6	6	6	3
427	1	48	2	3	1	2	3	3	3	2	1	3	3	3	3	4	3	3	3	4	3	3	2	3	5	5	6	6	4	3
428	2	42	2	2	1	1	4	4	5	5	5	5	4	3	3	3	3	3	3	3	3	4	3	3	4	4	2	2	2	2
429	2	39	2	3	1	2	4	4	4	4	2	4	1	3	3	3	3	4	4	3	4	5	3	4	4	5	3	3	1	1
430	2	31	2	3	5	1	3	4	3	2	6	3	1	0	4	4	3	4	4	4	4	5	2	1	4	1	2	2	2	2
431	2	40	2	3	5	1	3	3	2	3	3	3	2	3	4	4	4	4	4	4	4	3	1	3	3	5	2	2	2	2
432	2	50	2	3	1	1	6	6	6	6	5	6	6	5	3	4	3	4	4	4	4	5	4	5	5	5	2	2	2	1
433	1	51	2	4	1	2	5	6	5	4	5	5	5	3	4	3	3	3	3	3	3	4	3	2	5	4	4	6	3	2
434	2	34	2	3	5	1	6	6	6	6	6	6	3	5	4	4	4	4	4	4	4	1	1	1	3	6	1	6	1	1
435	2	23	1	3	6	1	5	4	4	4	4	4	4	4	3	4	3	4	4	4	4	5	5	5	5	5	1	1	1	1
436	2	43	2	3	1	2	4	4	4	4	4	4	4	4	3	3	3	3	3	3	3	5	4	5	4	5	4	4	4	4
437	2	45	2	3	1	1	2	2	1	1	2	2	1	3	2	3	3	3	3	3	3	2	1	1	1	1	4	3	4	2
438	2	31	2	3	5	1	4	4	3	3	3	3	3	3	2	3	4	2	4	4	4	5	4	3	3	5	6	6	6	5
439	2	32	2	3	5	1	3	3	2	2	3	3	1	1	4	4	2	3	3	4	4	2	2	1	1	1	2	2	2	1
440	1	38	2	2	1	1	2	2	1	1	2	1	1	2	2	3	3	3	3	3	3	2	1	1	1	2	4	4	2	1
441	1	28	1	2	4	1	4	4	5	5	5	4	5	5	3	3	3	4	4	4	4	5	5	5	6	6	6	6	6	6
442	2	36	2	2	1	1	6	6	6	6	6	6	6	5	3	4	3	4	4	4	4	5	5	4	5	5	1	1	1	1
443	2	43	2	2	1	1	2	2	1	1	2	1	1	2	2	3	3	3	3	3	3	2	1	1	1	1	4	3	4	2
444	2	31	2	2	1	1	2	2	2	1	2	2	1	2	3	2	3	3	4	4	3	4	4	3	3	2	4	4	2	1
445	2	38	2	3	1	2	3	5	5	5	5	5	2	3	3	3	3	4	3	4	4	5	3	3	4	5	3	4	3	3
446	2	28	1	2	1	1	3	3	4	3	5	3	3	3	2	3	3	3	3	2	3	5	4	5	4	4	5	4	5	5
447	2	38	2	2	1	1	2	2	2	1	2	2	1	2	3	2	3	3	4	4	3	4	4	3	3	2	4	4	2	1
448	2	33	1	2	1	1	3	4	3	5	4	4	2	4	3	4	3	3	4	4	4	4	4	4	4	5	1	1	1	1
449	2	46	1	3	1	2	4	5	4	4	3	4	3	0	3	3	3	4	4	4	4	3	1	2	4	4	1	2	2	2
450	1	32	1	2	3	1	4	4	4	4	4	5	0	4	3	3	3	3	3	3	3	4	3	4	4	1	4	2	3	4
451	1	48	2	1	1	1	4	4	4	3	3	4	3	4	2	2	2	3	3	3	2	3	3	3	5	4	4	5	4	3
452	2	33	2	3	3	1	4	5	4	1	5	5	0	5	3	4	4	3	3	3	3	4	3	3	5	4	3	2	2	2
453	2	35	2	4	5	1	0	0	0	0	0	0	0	0	3	3	3	2	3	3	4	3	1	1	3	3	6	6	6	6
454	1	31	2	2	1	1	3	4	4	3	4	4	3	3	3	3	3	4	4	4	4	4	3	3	4	4	3	6	6	6
455	2	38	2	2	1	1	3	3	5	3	4	4	4	4	2	3	3	3	4	4	3	4	4	5	5	4	5	5	5	5
456	2	45	2	3	5	1	1	1	1	3	0	3	0	0	4	3	3	3	4	3	4	3	2	2	2	3	4	4	4	4
457	1	26	1	2	3	1	0	1	0	3	0	0	6	0	1	1	1	1	1	1	1	6	1	1	6	1	4	4	6	6
458	2	49	2	3	1	2	2	2	2	2	2	4	2	2	2	3	2	3	4	3	4	2	2	3	3	3	3	4	3	2
459	1	35	2	2	1	1	4	4	4	5	4	4	4	4	3	3	3	4	4	4	4	4	4	4	4	4	3	3	4	2
460	1	33	2	3	1	2	4	3	5	3	5	4	2	5	3	4	2	3	3	3	4	2	4	3	5	3	2	1	1	1
461	2	46	2	3	1	2	6	5	4	3	2	5	4	4	2	3	3	2	3	3	3	2	3	2	2	2	1	1	2	1
462	2	47	2	4	1	2	3	4	3	2	2	3	3	2	3	3	3	4	4	4	4	3	2	3	3	4	3	4	3	2
463	2	32	1	2	1	1	3	4	4	3	2	3	1	1	3	3	3	3	3	4	3	3	2	2	2	4	4	4	2	1
464	2	28	2	4	5	2	3	3	1	3	1	4	2	3	4	4	4	4	4	4	4	5	2	5	5	5	1	2	1	1
465	2	34	2	2	1	1	3	3	3	3	4	4	1	3	3	3	3	3	3	3	3	4	4	4	4	5	3	4	3	3
466	2	26	2	4	5	2	4	4	2	4	4	4	2	3	3	3	3	2	3	3	4	3	3	5	4	4	2	2	2	1
467	2	28	1	3	1	2	2	5	3	3	6	4	2	4	2	3	2	3	4	4	4	2	2	3	1	3	5	5	5	5
468	2	31	1	2	1	1	3	4	3	2	4	3	2	2	2	3	3	2	2	3	3	1	1	1	1	1	3	4	3	3
469	2	45	2	4	5	2	4	5	4	3	6	4	1	0	4	3	3	3	4	4	4	5	3	4	5	6	2	1	1	1
470	1	33	2	3	1	1	5	4	3	3	4	6	4	4	3	3	2	2	3	3	3	5	3	5	5	5	2	2	2	2
471	2	31	2	3	5	2	4	4	4	6	6	4	1	0	3	3	4	3	4	4	4	4	3	4	4	4	4	6	4	2
472	2	38	2	3	5	2	3	4	4	4	4	5	3	6	3	4	3	3	4	3	4	4	1	4	4	4	3	4	4	2
473	2	28	2	3	5	2	2	3	2	4	2	2	1	1	3	3	4	3	3	3	4	4	4	5	5	5	3	3	3	3
474	2	28	2	3	1	2	5	4	4	3	4	4	4	3	3	3	3	3	4	4	4	4	5	4	4	3	2	3	3	3
475	2	42	2	3	1	2	4	3	4	4	3	4	3	3	3	4	3	3	3	3	4	4	4	5	5	4	2	2	2	1
476	1	31	2	3	1	2	3	2	3	3	4	4	2	2	3	3	3	3	3	3	3	3	4	4	4	3	4	3	4	4
477	2	40	2	3	1	1	5	5	4	4	5	5	5	2	3	3	4	4	4	4	4	5	4	5	5	5	1	1	3	1
478	2	39	2	2	1	1	4	4	4	4	5	5	4	1	3	4	4	4	4	4	4	6	2	3	6	6	1	4	2	2
479	2	55	2	3	1	1	1	1	6	6	6	6	6	3	3	3	3	3	3	3	3	6	5	5	5	6	2	2	2	2
480	2	37	2	2	1	1	3	5	4	4	4	4	3	3	4	4	4	4	4	4	4	5	2	4	3	5	2	2	1	1
481	1	35	2	3	1	1	3	4	3	3	3	3	0	2	3	3	3	2	4	4	4	3	1	2	4	4	2	2	2	2
482	2	45	2	2	1	1	5	5	5	6	5	5	4	4	4	4	3	4	4	4	4	5	2	2	5	5	1	1	1	1
483	2	50	2	3	1	1	3	4	4	4	3	4	3	3	3	3	3	3	3	3	4	5	3	5	4	5	2	2	2	2
484	2	40	2	3	1	1	5	6	4	3	4	4	1	6	4	4	4	4	4	4	4	3	1	5	5	6	1	4	1	1
485	1	47	2	3	1	1	4	4	5	4	4	4	4	3	3	3	3	3	3	4	3	5	4	5	5	5	1	3	1	1
486	2	47	2	3	1	1	2	3	3	3	3	3	3	3	3	3	3	3	3	3	3	3	4	3	4	4	4	3	3	3
487	1	36	2	3	1	2	5	5	5	5	5	5	5	1	3	4	3	4	4	4	4	5	5	5	5	5	1	1	1	1
488	2	45	1	4	1	2	5	5	5	5	5	5	5	5	3	3	3	3	3	3	3	5	5	5	5	5	1	2	2	2
489	1	34	2	3	1	2	5	5	3	4	5	5	0	5	4	4	4	4	4	4	4	5	4	5	5	4	1	1	1	1
490	2	30	2	3	5	1	6	4	4	4	5	5	3	0	4	3	4	4	4	4	4	3	5	3	4	3	1	1	1	1
491	2	56	2	3	5	1	4	4	5	4	4	5	4	4	3	3	3	3	4	4	3	4	4	4	4	4	3	3	3	3
492	1	40	2	3	1	1	6	6	6	6	6	6	6	6	1	2	3	3	4	4	4	1	1	1	1	1	6	6	6	6
493	1	35	2	3	1	1	0	1	1	0	2	1	1	0	3	1	4	4	4	4	4	2	1	1	2	2	6	6	6	5
494	1	40	2	3	1	1	5	5	4	3	0	6	5	3	2	4	3	4	4	3	4	1	5	1	3	4	4	4	4	4
495	1	36	1	3	1	2	2	5	4	6	4	5	1	4	4	4	4	3	3	4	4	6	6	6	6	5	1	1	1	1
496	2	33	2	2	1	1	5	6	5	5	6	4	4	4	4	3	3	4	3	4	4	5	5	5	5	5	2	3	3	3
497	1	47	2	3	3	2	3	3	4	3	3	3	3	2	3	3	3	4	4	4	4	3	2	3	3	3	2	1	2	1
498	1	32	2	2	1	1	6	6	6	5	6	6	6	5	3	4	3	4	3	4	4	4	1	2	5	4	2	5	4	3
499	2	41	2	3	5	1	5	5	5	5	5	6	5	4	3	3	3	4	4	4	4	5	3	5	5	2	2	2	2	2
500	2	44	2	3	1	2	5	5	5	5	5	5	5	5	3	3	3	3	3	3	3	5	3	3	5	5	2	2	2	2
501	2	43	2	3	5	1	4	4	3	3	3	3	3	4	3	3	3	3	4	4	4	3	2	2	4	3	3	3	3	3
502	2	33	2	2	1	1	2	4	2	3	3	2	0	0	4	4	4	3	3	3	4	1	1	1	6	1	3	6	4	3
503	1	40	2	3	1	1	3	3	2	3	2	4	3	4	3	3	3	3	3	2	3	4	4	4	4	5	4	5	5	4
504	2	30	2	2	5	1	6	6	5	4	5	5	4	4	4	4	3	4	3	3	4	6	6	6	6	6	1	1	1	1
505	2	28	2	2	3	1	5	5	5	5	5	5	3	5	3	3	3	4	4	4	4	5	5	5	5	5	3	3	3	3
506	2	34	2	3	5	1	4	5	4	4	4	4	4	4	4	4	3	3	3	4	4	4	4	4	4	4	3	4	3	2
507	2	38	2	2	1	1	4	4	4	5	5	4	3	0	4	3	3	2	3	4	4	2	4	3	5	5	2	2	1	1
508	2	33	2	2	1	1	5	5	4	5	5	5	4	4	3	3	3	3	4	4	4	5	5	4	5	5	2	2	2	2
509	2	40	2	3	5	1	2	3	3	3	3	3	3	3	3	3	2	3	2	3	3	3	2	3	3	2	5	6	3	3
510	1	35	2	2	1	1	3	3	4	3	3	3	3	3	2	3	3	2	3	3	3	4	3	3	4	4	3	4	4	3
511	2	28	2	2	1	1	5	5	3	4	3	4	4	4	3	3	3	3	2	4	3	5	5	5	5	5	1	1	1	1
512	2	38	2	3	5	1	5	5	5	5	5	5	5	5	3	3	3	3	4	2	4	5	5	5	5	5	4	4	3	1
513	2	49	2	4	1	2	3	3	3	3	4	4	3	3	4	4	3	4	4	4	4	4	5	5	5	4	1	2	1	1
514	2	33	2	2	3	1	3	6	4	5	6	5	3	3	3	4	3	4	4	4	4	5	5	5	4	5	1	2	2	1
515	2	30	1	3	1	1	3	3	3	3	3	3	3	4	2	3	3	2	3	3	3	3	4	4	3	3	4	4	3	4
516	1	39	2	2	1	1	5	6	5	5	5	6	4	5	4	4	4	3	3	4	4	5	5	5	3	5	2	2	2	1
517	2	33	1	3	5	1	5	5	4	2	5	4	2	5	4	4	3	3	4	4	4	4	2	3	3	5	3	3	4	3
518	1	36	2	2	1	1	4	5	5	4	5	5	6	0	1	1	2	1	1	1	1	5	2	1	5	5	2	3	1	1
519	2	41	1	3	1	2	2	0	3	0	0	5	6	5	3	3	3	2	3	4	4	1	2	4	4	4	3	5	2	2
520	1	35	1	1	1	1	5	5	5	5	5	5	3	5	3	3	3	3	3	3	3	5	5	5	5	5	2	2	2	2
521	2	30	2	1	1	1	3	3	3	4	4	3	2	1	3	3	3	2	2	3	2	2	2	1	1	3	4	4	4	4
522	2	34	2	2	1	1	4	4	4	4	4	4	4	4	3	3	3	3	3	3	3	5	5	5	5	5	5	5	5	5
523	2	42	2	3	1	2	3	4	3	3	4	3	3	3	3	3	3	3	3	3	3	4	3	3	4	4	2	2	2	2
524	1	30	2	2	3	1	4	5	5	5	5	5	4	5	3	4	3	3	3	4	3	5	3	4	4	5	3	3	3	2
525	2	37	2	3	5	2	5	4	5	4	5	5	6	6	3	3	3	4	3	4	4	4	3	4	5	5	2	6	2	2
526	2	29	1	1	1	1	4	4	4	4	5	4	4	5	3	3	3	3	4	4	4	4	1	4	4	4	1	1	1	1
527	2	27	1	3	5	2	3	4	3	5	3	3	6	2	4	3	4	3	3	3	4	3	3	4	3	4	4	6	4	4
528	2	40	2	1	1	1	3	6	3	5	5	5	3	1	4	3	4	4	4	4	4	4	2	4	4	5	1	4	3	1
529	2	32	2	3	5	2	4	4	4	3	5	5	4	3	3	3	3	3	3	4	4	4	2	3	5	3	2	6	4	2
530	2	31	2	3	5	1	3	4	3	2	3	3	2	2	3	3	3	3	4	4	4	4	4	3	4	4	4	4	4	4
531	2	30	2	3	1	1	5	5	4	5	6	5	4	5	4	4	4	4	4	4	4	6	4	5	6	5	1	1	1	1
532	2	45	2	3	5	2	5	6	5	5	5	5	5	6	4	3	3	4	4	4	4	6	5	6	6	5	2	2	2	2
533	1	29	1	2	1	1	6	6	6	6	6	6	6	6	4	3	4	4	4	4	4	5	5	6	5	5	1	1	1	1
534	2	48	2	3	1	2	4	2	3	5	4	5	4	5	3	3	3	4	4	4	4	5	2	2	5	5	2	1	1	1
535	2	26	1	3	5	1	4	4	5	4	5	5	5	5	4	3	4	3	3	4	3	5	3	5	5	5	3	3	3	3
536	2	37	2	3	1	2	4	4	4	4	3	4	3	4	4	4	4	4	4	4	4	1	2	3	1	3	1	1	1	1
537	2	42	2	3	1	2	4	4	4	4	4	4	4	4	3	3	3	3	3	3	3	4	4	4	4	4	3	3	3	3
538	2	35	2	3	5	1	3	4	5	4	3	4	4	4	3	3	4	4	4	4	4	4	3	3	4	4	4	4	3	4
539	2	27	2	2	1	2	4	4	4	3	4	4	4	4	3	3	3	3	3	3	4	4	4	4	5	4	2	2	2	2
540	1	42	2	3	1	2	6	6	6	6	6	6	5	5	4	4	4	4	4	4	4	6	5	6	6	6	1	1	1	1
541	2	39	1	3	5	1	6	6	5	5	6	5	5	4	4	4	3	3	4	4	4	5	4	5	5	4	3	2	2	2
542	1	40	2	3	3	2	5	5	5	6	5	6	4	5	4	4	4	3	4	4	4	5	3	4	6	6	1	2	1	1
543	2	36	2	3	1	2	4	6	5	4	4	6	4	3	4	4	4	4	4	4	3	5	4	5	5	5	2	4	2	1
544	2	39	2	3	5	1	3	4	4	4	3	4	3	4	3	2	3	2	3	3	3	3	3	3	3	3	3	3	3	3
545	1	37	2	3	1	2	3	3	2	2	3	3	2	2	3	3	3	3	2	3	3	3	2	4	4	5	4	3	4	3
546	2	38	2	3	1	2	5	5	5	5	5	5	3	4	3	4	3	3	4	4	4	5	3	3	4	5	1	1	1	1
547	2	30	1	3	5	1	3	4	3	3	4	4	3	3	3	3	3	3	4	4	4	4	3	3	4	3	5	3	3	1
548	2	35	2	3	5	1	4	4	4	4	4	4	4	4	3	3	3	3	4	3	4	3	3	3	4	4	4	5	3	3
549	2	32	2	3	5	1	3	4	3	5	3	4	1	3	3	3	3	3	4	4	4	3	4	5	5	3	1	2	1	1
550	2	38	2	3	5	1	3	4	3	3	3	4	0	3	3	3	3	3	3	3	3	3	3	4	3	5	1	3	2	1
551	2	31	2	3	4	1	2	3	0	0	3	1	0	1	3	3	3	3	4	4	4	3	2	3	4	3	4	4	4	4
552	2	33	2	3	5	1	5	5	5	5	5	5	4	5	4	3	3	3	4	4	3	5	3	4	5	5	1	2	1	1
553	1	45	2	3	1	1	5	6	5	5	6	6	3	5	4	4	4	4	4	4	4	5	4	4	4	5	1	1	1	1
554	2	33	2	3	5	1	5	6	6	3	5	6	3	4	4	4	3	4	4	4	4	5	2	2	4	5	1	1	1	1
555	2	39	2	3	1	1	1	1	0	1	0	1	0	0	3	3	3	2	3	4	4	3	3	3	2	1	4	5	5	4
556	2	50	2	3	1	1	4	5	4	5	5	5	4	3	2	4	3	4	4	4	4	4	3	3	3	3	2	2	2	1
557	1	55	2	1	1	1	4	6	5	6	6	6	4	5	4	4	3	4	4	4	4	6	2	6	5	6	1	1	1	1
558	2	52	2	3	1	1	4	5	4	5	5	5	4	4	3	3	3	4	4	4	4	4	4	5	5	5	1	1	1	1
559	1	37	2	2	3	1	5	4	4	5	5	3	3	3	3	3	3	3	3	3	3	3	1	1	2	5	4	4	4	3
560	2	54	1	3	5	1	6	6	6	6	6	6	6	6	4	3	4	4	4	4	4	6	5	5	6	6	1	1	1	1
561	2	49	2	3	5	1	6	6	5	5	5	6	5	5	4	4	3	4	4	4	4	6	5	5	6	5	1	1	1	1
562	2	30	2	3	5	1	2	2	2	2	2	2	2	2	3	3	3	2	3	4	3	2	2	4	4	2	4	4	4	3
563	2	32	2	3	5	1	3	3	3	3	3	3	2	3	3	3	3	3	3	3	3	4	3	2	3	3	3	3	3	3
564	2	53	2	3	5	1	4	5	4	3	5	5	4	4	3	3	3	3	3	3	4	4	4	4	4	4	3	4	3	1
565	1	50	2	3	1	1	5	5	4	5	4	4	4	2	3	3	3	3	4	4	4	4	3	4	4	4	1	1	1	1
566	2	35	2	3	5	1	4	4	4	5	4	4	2	3	3	3	3	3	3	3	4	4	4	4	4	4	2	2	2	2
567	2	37	2	4	5	1	6	6	6	6	6	6	6	6	3	3	3	4	4	4	4	4	2	4	5	6	4	3	4	2
568	1	48	2	3	3	1	4	4	4	3	4	3	2	3	2	3	3	3	3	3	3	2	3	3	3	4	3	1	1	1
569	2	33	2	3	5	1	4	4	5	3	6	4	2	4	4	3	3	4	4	4	4	5	4	4	4	5	4	4	4	3
570	2	48	1	4	5	2	1	1	4	3	1	5	4	4	3	3	3	3	4	4	4	4	1	1	3	4	4	4	4	4
571	2	32	2	4	5	2	1	3	3	3	3	4	0	3	3	3	2	2	4	3	3	3	3	3	4	5	2	2	2	1
572	1	39	2	3	1	2	2	3	2	3	2	3	1	2	3	3	3	2	2	3	3	2	2	2	4	3	2	3	2	1
573	1	34	2	3	1	2	3	4	5	4	4	4	3	3	3	3	4	3	3	3	4	3	3	3	3	4	3	3	3	3
574	2	40	2	4	2	2	4	4	4	4	5	5	3	4	3	3	3	1	3	3	3	4	4	4	4	4	1	1	1	1
575	2	28	2	3	1	2	3	3	3	3	3	4	2	4	3	4	3	3	3	3	3	5	3	4	5	5	4	4	4	3
576	2	39	2	3	5	2	1	1	2	1	2	1	2	3	1	1	1	1	2	1	3	2	3	2	2	2	6	6	6	6
577	2	41	2	3	1	2	4	3	3	3	3	4	3	4	3	3	3	3	3	3	3	3	3	3	4	3	4	4	3	1
578	1	25	1	3	6	2	4	6	3	3	4	4	2	3	4	3	4	3	3	3	3	5	3	5	5	5	1	3	1	1
579	2	40	2	3	1	2	3	3	3	5	4	5	5	5	4	4	4	3	4	3	3	3	2	5	5	6	1	1	1	1
580	2	36	2	3	5	1	5	5	3	3	4	4	4	2	4	4	4	3	4	4	4	5	5	5	6	5	1	1	1	1
581	1	39	2	3	1	2	3	3	3	6	1	3	3	0	2	3	3	2	2	3	2	3	3	3	3	4	4	4	4	3
582	2	30	2	2	1	2	3	2	3	2	2	3	2	3	3	4	3	2	2	2	3	3	2	2	4	5	5	5	5	4
583	1	44	2	3	3	2	4	6	5	6	6	6	4	5	4	4	4	3	4	4	4	5	4	5	5	5	1	1	1	1
584	2	39	2	3	1	2	5	5	5	5	4	5	4	4	3	3	3	2	4	3	4	4	4	3	4	4	2	4	4	1
585	2	28	2	3	1	2	6	6	6	3	6	6	3	4	3	3	3	2	4	4	4	3	3	3	3	3	4	4	3	3
586	2	32	2	3	1	2	4	5	5	3	4	4	0	4	3	3	3	3	4	4	4	3	4	3	3	3	1	4	4	3
587	2	36	2	3	1	2	5	5	5	4	5	4	5	4	3	3	3	2	3	3	4	5	5	3	5	5	2	4	1	1
588	2	51	2	3	1	2	2	3	3	4	4	4	1	4	2	3	3	3	4	3	4	4	3	4	4	5	1	4	1	1
589	2	39	2	4	5	1	4	5	4	4	4	4	4	4	4	3	4	4	4	4	4	6	3	3	6	6	1	1	1	1
590	2	32	1	3	1	2	5	3	6	5	6	6	6	6	3	4	4	4	4	4	4	4	3	4	4	3	1	4	1	1
591	2	45	2	3	5	1	6	6	6	5	5	6	5	4	3	4	3	4	4	4	4	5	5	5	5	5	3	3	2	1
592	1	26	1	3	6	2	3	3	3	4	4	3	4	4	3	3	3	3	3	3	3	5	4	5	5	5	2	2	2	2
593	1	23	1	3	6	2	3	3	4	3	3	3	2	3	3	3	3	3	3	3	3	3	3	4	3	3	3	3	4	3
594	2	49	2	3	5	1	3	5	4	4	5	4	2	1	4	4	4	4	4	4	4	5	6	4	5	4	2	4	4	1
595	2	32	2	3	5	2	2	6	3	4	4	5	2	2	3	3	3	3	3	3	3	5	5	4	4	4	2	1	1	5
596	2	40	2	3	5	2	4	5	6	5	5	5	5	6	3	3	3	3	3	3	3	5	5	5	4	5	1	1	1	1
597	2	40	2	3	5	2	4	5	3	4	3	4	3	3	3	3	2	3	3	4	4	4	4	4	4	4	3	4	4	2
598	2	22	1	4	5	1	3	3	3	3	3	3	3	3	3	4	3	3	4	4	4	5	5	4	4	4	1	2	1	1
599	1	40	2	3	1	2	4	5	5	4	4	5	4	4	4	4	4	3	3	3	3	5	4	5	5	5	1	4	3	3
600	2	39	2	3	1	2	4	4	3	3	4	4	3	3	3	3	3	4	4	4	4	5	4	5	5	5	2	2	2	1
601	2	41	2	3	5	1	3	3	3	3	3	3	3	3	3	4	3	3	4	4	4	5	5	5	5	4	1	2	1	1
602	2	44	2	3	1	2	3	3	3	5	4	4	4	4	3	3	3	3	4	3	3	5	5	5	5	5	3	4	3	2
603	2	34	2	1	3	1	3	5	3	3	2	3	1	1	3	4	4	3	4	4	4	3	1	2	2	2	5	4	4	2
604	1	37	2	2	3	2	6	5	6	6	6	5	2	5	4	3	3	3	4	4	4	3	3	5	5	6	3	1	1	1
605	1	30	1	3	1	2	4	5	4	5	5	4	2	4	3	3	3	3	3	3	3	4	3	4	4	5	2	3	3	3
606	1	38	2	2	3	1	1	3	2	3	3	3	2	0	3	3	4	4	4	4	4	3	1	1	3	4	2	5	3	2
607	2	54	2	3	5	2	3	5	5	3	3	5	3	3	3	4	3	3	4	4	3	6	6	6	6	6	1	1	1	1
608	2	48	2	1	3	1	4	5	5	5	4	5	3	3	3	3	3	4	4	4	4	3	3	4	3	3	3	5	2	2
609	2	36	2	4	5	2	5	6	5	5	5	5	4	2	3	3	4	3	4	4	4	6	5	6	6	6	1	1	1	1
610	2	34	2	2	1	1	4	4	4	4	4	4	4	4	3	3	3	2	4	4	4	4	3	4	4	4	4	4	2	2
611	1	54	1	3	3	1	5	5	4	4	5	5	5	4	3	3	3	4	4	4	4	4	1	4	4	4	3	2	2	2
612	2	43	2	2	1	1	4	4	4	5	5	4	5	4	3	4	3	3	3	3	3	5	5	5	5	5	3	4	2	2
613	2	55	2	3	5	1	6	6	5	4	5	6	4	4	3	4	3	4	4	4	4	5	5	5	5	5	1	1	1	1
614	1	49	2	1	1	1	5	6	4	6	6	5	5	3	4	4	4	4	4	4	4	5	5	5	5	4	1	1	1	1
615	2	49	2	4	5	1	6	6	5	4	3	6	1	3	3	3	3	4	4	4	4	5	2	3	3	5	1	1	1	1
616	2	35	2	3	1	2	4	3	3	4	4	4	3	4	3	3	3	3	2	3	3	5	4	5	4	4	1	1	1	1
617	2	48	2	3	1	1	5	5	5	1	2	4	4	2	3	3	3	3	4	4	4	4	3	3	4	4	5	6	5	3
618	1	27	1	2	1	1	4	4	4	4	3	6	3	2	3	3	3	2	3	3	3	5	2	4	5	5	5	4	3	2
619	2	40	2	3	1	1	4	4	4	5	5	4	5	3	3	4	3	4	4	4	4	4	4	4	4	4	3	3	3	3
620	1	32	2	2	1	1	3	3	4	1	3	3	3	3	1	3	3	2	2	3	3	2	5	1	3	2	5	4	5	5
621	1	42	2	3	6	1	4	6	4	5	5	5	4	4	3	3	3	3	3	3	4	4	5	4	5	5	1	1	1	1
622	2	47	2	4	5	1	5	6	5	4	5	6	5	2	3	4	3	1	4	4	4	5	1	1	5	5	2	2	1	1
623	2	36	2	3	5	2	4	6	4	5	6	6	4	5	4	4	4	4	4	4	4	5	4	5	6	5	1	2	2	2
624	2	35	2	3	1	2	0	1	0	0	1	1	0	0	3	3	3	3	2	3	3	3	2	1	2	4	2	5	2	2
625	2	45	2	3	5	2	6	6	6	6	6	6	6	6	4	4	4	4	4	4	4	6	6	6	6	5	1	1	1	1
626	1	31	2	2	3	2	5	5	5	5	4	5	4	5	3	3	3	3	3	4	4	4	4	4	5	5	3	3	3	3
627	2	26	2	3	5	2	5	5	6	5	6	5	4	5	4	4	4	3	4	4	3	6	6	6	6	6	1	1	1	1
628	2	42	2	3	1	2	3	3	5	5	5	5	3	3	3	3	3	1	3	3	4	5	3	4	4	5	1	1	1	1
629	2	39	1	3	1	2	3	3	4	4	4	4	3	4	3	3	3	4	3	3	4	3	2	2	2	3	3	4	3	4
630	2	38	2	3	1	2	2	2	3	3	2	3	2	3	3	3	3	3	3	3	3	3	2	2	4	5	4	4	4	2
631	2	41	2	4	1	2	5	5	5	4	4	5	4	3	3	3	3	3	3	3	3	5	5	5	5	5	1	2	1	1
632	2	23	1	4	5	2	3	3	3	3	3	3	3	3	3	3	3	2	3	3	3	4	5	4	4	3	2	2	2	2
633	1	36	2	3	1	2	6	6	4	2	4	6	3	5	3	3	4	4	3	4	4	1	3	4	5	5	1	3	3	2
634	2	45	2	3	1	1	4	5	4	4	5	5	4	5	3	3	3	3	3	3	3	5	4	4	5	5	1	3	3	2
635	1	42	2	3	1	2	6	6	4	4	4	5	3	3	2	3	3	3	4	4	4	2	3	2	3	2	1	1	1	1
636	2	29	1	2	1	1	4	4	4	4	5	4	4	4	3	4	4	3	3	3	4	4	4	4	4	4	3	3	3	3
637	1	46	2	3	1	1	5	5	6	6	6	6	5	5	3	3	3	4	4	4	4	5	5	6	6	5	1	1	1	1
638	2	45	1	3	1	2	4	5	6	6	3	5	5	3	4	4	4	3	4	4	4	5	3	3	5	5	2	2	2	1
639	2	41	2	3	6	2	3	5	3	3	4	4	6	3	3	3	3	3	4	3	3	4	3	4	6	5	2	1	1	1
640	2	43	2	3	1	2	2	2	2	4	1	2	0	0	1	2	3	3	4	4	4	2	2	2	2	2	5	4	4	3
641	2	33	2	3	1	2	3	3	3	3	3	3	1	3	3	3	3	3	4	3	4	4	3	3	4	4	3	4	4	3
642	1	31	2	3	1	2	4	4	4	4	5	4	5	4	3	4	3	4	4	4	4	5	4	4	4	5	2	3	2	1
643	1	43	2	3	1	2	5	6	5	4	6	6	4	4	3	3	3	4	4	4	4	5	5	5	5	5	2	2	2	2
644	2	23	1	5	5	2	6	6	6	5	6	6	5	6	4	4	4	3	4	4	4	6	6	6	6	6	1	1	1	1
645	2	32	2	4	5	2	4	4	2	1	3	4	2	3	3	3	3	3	3	3	3	3	3	4	4	3	3	3	4	2
646	1	42	1	1	1	1	5	5	6	6	6	6	4	6	3	3	3	3	3	4	4	3	3	2	2	2	3	3	2	2
647	2	39	2	3	1	2	4	5	3	4	5	4	3	3	3	3	3	3	3	3	3	5	6	5	5	6	1	1	1	1
648	2	39	1	3	1	2	5	5	5	4	5	5	2	4	3	3	3	3	3	3	4	5	5	5	5	5	1	1	1	1
649	2	31	1	2	3	1	3	3	3	3	3	3	3	3	3	3	3	2	2	3	4	3	3	4	3	3	3	4	3	4
650	1	34	2	3	1	1	6	6	6	6	6	6	6	6	4	4	4	4	4	4	4	6	6	6	6	6	6	6	6	6
651	1	60	2	3	1	2	5	5	4	6	6	5	5	4	3	3	3	3	3	4	4	5	5	5	5	5	1	1	1	1
652	2	38	2	2	3	1	2	2	3	2	3	3	3	3	4	3	3	3	4	4	4	4	3	3	4	3	2	2	2	2
653	1	41	2	3	1	1	3	2	3	3	3	3	0	3	3	2	3	3	2	3	3	3	3	3	3	2	2	2	2	2
654	2	33	2	2	1	1	5	6	5	6	6	5	5	5	3	3	4	3	4	4	4	5	3	4	3	5	4	3	4	2
655	2	43	2	3	1	2	4	4	4	4	5	4	4	4	4	4	4	4	4	4	4	5	4	4	5	4	2	2	2	2
656	2	25	1	3	6	1	5	5	5	4	5	5	4	4	3	3	3	3	3	3	3	5	4	5	5	5	2	2	2	2
657	1	35	2	2	1	1	3	3	3	4	3	4	4	4	3	3	3	3	3	4	4	2	2	3	3	2	4	4	4	4
658	1	46	2	3	1	2	4	4	3	4	4	3	3	4	3	3	3	3	3	3	3	5	3	4	4	4	3	3	3	3
659	1	48	2	2	1	1	5	6	5	4	5	5	3	6	4	3	3	4	4	4	4	2	3	5	2	5	1	1	2	1
660	2	23	1	3	3	1	4	4	4	2	6	4	0	0	3	4	3	4	4	4	4	4	4	4	4	4	2	2	2	2
661	2	25	1	3	3	1	5	5	3	4	4	5	2	3	3	3	3	3	3	3	3	5	5	5	5	5	3	3	3	3
662	2	48	2	4	5	2	5	4	4	3	3	6	3	3	3	3	3	4	4	4	4	4	4	4	4	4	3	4	4	2
663	2	23	1	3	6	1	4	4	3	2	3	3	2	2	3	3	3	3	2	3	2	4	4	4	4	5	3	6	6	4
664	2	52	2	3	5	1	3	3	4	2	4	5	2	3	3	3	3	4	3	4	4	5	2	3	4	6	5	2	2	1
665	2	37	2	3	5	1	4	6	4	0	3	4	2	1	4	4	3	3	4	4	4	5	4	5	6	5	1	2	1	1
666	2	37	2	3	1	2	4	4	4	2	4	4	2	2	3	2	3	3	3	3	3	4	2	2	4	3	4	4	3	3
667	2	32	2	2	3	1	3	3	3	3	3	3	3	3	3	3	3	3	3	3	3	3	2	4	4	2	3	4	3	3
668	2	36	2	2	1	1	4	4	4	6	5	4	5	4	4	4	4	4	4	4	4	6	6	4	4	6	1	1	1	1
669	2	28	1	2	3	1	4	4	4	6	5	4	5	4	4	4	4	4	4	4	4	5	6	4	4	6	1	1	1	1
670	1	35	2	2	3	1	5	5	5	5	5	5	5	4	3	3	3	4	4	4	2	3	2	2	3	3	4	4	3	3
671	2	52	2	3	3	1	3	6	5	3	6	4	3	2	4	4	4	3	4	4	4	2	3	3	5	5	1	6	6	1
672	1	33	2	3	3	1	3	5	3	2	2	3	3	2	3	3	3	3	3	3	3	3	3	3	3	3	2	4	3	3
673	2	35	2	2	3	1	3	3	4	3	6	4	3	1	4	4	4	4	4	4	4	3	1	1	6	3	1	4	1	1
674	2	31	2	2	3	1	4	3	5	5	4	4	3	3	4	4	4	3	3	4	4	4	2	4	5	3	5	3	3	3
675	2	35	2	3	3	1	4	5	4	2	4	4	2	2	4	3	3	3	3	3	3	5	3	5	5	5	2	2	2	1
676	2	33	1	2	3	1	3	4	3	3	4	4	4	3	3	3	3	3	3	3	3	4	3	3	4	4	3	3	3	3
677	1	32	2	3	3	1	6	6	6	6	6	6	6	2	4	4	4	3	4	4	4	4	1	4	6	1	2	5	2	2
678	2	43	2	3	1	1	6	6	6	5	6	6	4	4	4	4	4	4	4	4	4	3	1	2	4	5	1	1	1	1
679	2	41	2	3	3	1	1	3	1	4	3	3	1	0	3	3	3	4	4	4	4	2	4	3	4	4	3	3	4	2
680	1	30	2	2	1	1	5	5	5	5	5	5	5	5	3	3	3	3	3	3	3	5	3	4	5	5	1	1	1	1
681	1	54	2	2	1	1	5	6	5	5	5	5	4	4	3	3	3	4	4	3	3	4	4	4	3	4	1	1	2	1
682	1	35	2	3	3	1	5	5	3	5	4	5	4	5	3	3	3	3	3	3	4	5	3	5	5	5	3	5	2	4
683	1	37	2	2	3	1	5	5	4	5	5	5	4	5	3	3	3	3	3	3	4	5	4	5	5	5	4	4	4	3
684	2	26	1	2	3	1	5	5	5	5	6	5	3	4	3	4	3	3	4	4	4	4	5	5	5	5	2	1	2	1
685	1	36	2	3	1	1	4	4	4	4	4	4	2	2	4	4	4	4	4	4	4	5	3	4	4	4	1	2	2	1
686	2	57	2	3	5	1	4	4	3	3	3	3	3	1	3	3	3	4	4	4	4	4	4	4	4	4	4	4	3	3
687	2	35	2	3	5	1	5	5	5	5	5	5	4	5	4	4	3	4	4	4	4	5	5	5	5	4	1	2	1	1
688	2	25	2	4	5	1	4	4	3	2	4	5	2	3	4	4	4	3	4	4	4	4	2	3	5	3	2	4	2	2
689	2	29	1	4	5	1	4	4	4	3	3	5	5	3	3	4	4	3	4	4	4	4	4	5	5	4	4	4	1	1
690	2	40	2	4	5	1	3	5	4	2	1	3	1	2	3	3	3	3	3	4	4	3	2	2	4	3	5	5	5	4
691	2	37	2	4	5	1	5	5	5	4	5	5	0	4	3	3	3	2	2	3	4	5	5	5	5	5	2	2	2	1
692	2	30	2	4	5	2	5	5	5	3	3	5	3	2	4	3	4	3	3	3	3	6	5	5	5	6	1	1	1	1
693	2	30	2	4	5	2	3	3	3	3	3	3	3	3	3	3	3	3	3	3	3	4	3	3	4	4	2	2	2	2
694	2	35	2	3	1	2	5	4	4	4	4	5	3	4	4	4	4	2	3	4	4	4	3	4	5	5	1	1	2	1
695	2	41	2	3	1	2	3	4	4	4	4	4	3	4	3	3	3	3	3	3	3	5	3	5	5	5	2	2	1	1
696	1	36	2	3	1	2	2	2	2	3	3	3	2	2	3	2	3	2	2	2	2	3	2	4	3	4	4	4	3	3
697	1	36	2	2	1	2	4	6	4	6	6	6	0	3	3	3	3	3	3	3	3	6	5	5	6	6	1	1	1	1
698	2	36	2	3	3	2	4	5	5	1	4	5	4	2	3	3	3	3	3	4	4	5	4	5	5	5	1	1	1	1
699	2	31	2	4	5	1	5	5	5	4	5	5	0	4	4	4	4	4	3	4	4	5	5	5	5	5	2	2	1	1
700	2	50	2	5	5	1	3	3	4	3	4	4	4	4	4	4	3	3	4	4	4	4	1	4	3	4	4	4	3	1
701	2	37	1	3	1	1	4	6	4	5	6	5	2	1	4	4	4	4	4	4	4	2	1	1	3	2	4	1	2	2
702	2	53	2	2	1	1	3	4	4	2	5	4	5	3	3	3	3	4	4	4	4	3	1	3	3	4	3	6	3	3
703	2	45	2	3	1	1	3	3	3	3	3	3	2	2	3	3	3	2	3	3	3	4	5	5	4	4	2	1	2	1
704	2	35	2	2	1	1	4	4	4	3	3	4	1	4	3	3	3	3	4	4	4	3	3	4	4	5	3	4	3	3
705	2	26	2	3	5	2	5	5	4	1	3	5	1	4	3	3	4	3	4	4	4	5	3	5	6	5	2	3	3	1
706	1	28	2	3	1	2	5	3	3	3	3	4	3	4	3	3	3	2	3	3	4	4	2	3	5	4	2	5	3	2
707	2	43	2	3	5	2	3	3	3	3	3	4	3	3	3	4	3	4	4	4	4	4	3	3	5	5	2	4	3	2
708	2	39	2	3	5	2	5	5	4	3	4	5	4	2	3	4	3	3	4	4	4	4	3	4	5	5	3	4	3	3
709	2	51	2	3	5	1	6	6	5	5	5	6	6	2	3	4	3	4	3	4	4	5	5	4	6	5	3	3	3	2
710	1	30	2	3	1	2	3	3	1	1	1	3	1	2	3	3	4	2	3	2	3	4	2	2	5	5	2	2	1	1
711	2	25	1	4	5	1	4	6	3	5	6	5	3	3	4	4	4	3	3	3	3	6	6	6	6	6	1	1	1	1
712	2	48	2	4	5	1	5	6	4	6	6	6	4	4	4	4	4	4	4	4	4	4	2	4	4	5	2	3	2	2
713	2	32	2	3	1	1	3	3	3	4	3	3	3	3	4	4	4	4	4	4	4	4	4	4	4	4	4	4	3	3
714	1	37	2	3	1	2	5	6	4	5	5	5	5	4	4	4	4	4	4	4	4	6	5	6	6	6	1	1	1	1
715	1	38	2	3	1	1	0	6	6	0	6	0	0	0	3	3	3	4	4	4	4	2	2	2	2	2	2	2	6	2
716	1	40	2	3	1	1	2	2	2	2	2	2	2	2	2	3	3	3	3	3	3	2	2	2	2	2	5	5	5	5
717	2	40	2	3	5	2	3	3	4	5	2	5	2	4	3	3	3	3	4	4	4	3	1	1	3	3	5	1	4	1
718	1	33	2	3	6	2	4	4	4	3	4	4	3	2	3	3	3	3	3	3	3	4	4	4	4	4	3	3	3	3
719	2	55	2	3	1	1	4	5	5	4	5	5	5	4	2	3	3	3	4	3	4	2	2	2	2	2	3	3	3	3
720	1	35	2	3	6	2	4	5	3	3	5	3	3	3	2	3	3	3	4	3	3	3	2	2	2	3	3	4	4	4
721	2	32	2	3	6	2	3	4	4	4	3	3	4	4	3	3	3	3	3	3	3	5	5	5	5	5	5	5	5	5
722	2	35	2	3	1	1	5	5	5	5	5	5	2	3	3	3	4	2	3	3	4	5	3	3	5	5	3	4	5	4
723	2	30	2	3	5	2	3	5	4	3	3	4	3	2	4	4	4	3	4	4	4	4	3	4	5	5	1	2	2	2
724	2	47	2	3	1	1	4	4	4	4	4	4	4	4	3	2	3	4	4	4	4	2	2	2	2	4	3	2	1	1
725	1	36	2	3	1	1	5	5	5	5	5	5	5	5	3	3	3	3	4	4	3	5	4	4	5	5	1	2	2	1
726	2	48	2	2	1	1	3	3	3	3	3	3	3	3	3	3	3	3	3	3	3	4	4	4	4	4	4	4	2	2
727	1	35	2	3	1	1	3	4	2	4	3	3	2	2	4	4	3	3	4	4	4	4	3	4	5	3	3	3	2	2
728	2	39	2	2	5	1	6	5	5	5	6	6	5	6	3	3	3	3	3	3	4	5	5	5	5	5	1	1	1	1
729	2	48	2	4	5	1	1	2	1	2	2	3	3	5	1	3	2	3	4	4	4	3	3	3	3	3	3	2	3	4
730	2	37	2	3	1	2	6	6	6	6	6	6	5	5	3	4	4	4	4	4	4	5	2	2	4	5	2	2	2	1
731	2	37	1	3	3	2	3	4	3	4	6	4	0	4	3	4	3	3	4	4	4	3	4	4	4	4	1	1	1	1
732	2	31	2	3	5	1	5	5	5	4	4	4	4	5	3	3	3	3	4	4	4	5	4	4	4	4	5	5	4	3
733	2	51	2	2	1	1	3	5	3	5	6	3	0	0	3	3	3	4	4	4	4	5	2	4	5	4	3	3	3	1
734	1	34	2	3	1	1	4	3	4	4	3	4	3	3	2	3	2	3	3	4	3	5	5	5	3	5	3	2	2	2
735	2	39	2	3	5	2	1	5	2	2	5	5	2	1	3	4	3	3	4	3	4	2	1	2	4	4	3	5	2	1
736	2	41	2	3	1	2	3	3	5	4	3	5	3	5	3	3	3	3	4	4	4	4	4	4	4	4	3	3	3	3
737	2	39	2	3	1	1	1	6	1	0	2	3	0	0	2	2	2	4	4	4	4	1	1	1	3	2	4	3	5	2
738	2	51	2	2	1	1	3	5	3	5	6	3	0	0	3	3	3	4	4	4	4	4	4	4	4	4	4	3	3	3
739	2	32	2	3	1	2	5	5	4	5	4	4	4	3	3	3	3	3	4	3	4	5	4	4	5	4	2	2	2	2
740	2	40	2	3	5	1	6	6	6	6	6	6	6	6	3	4	3	4	4	4	4	4	5	4	4	4	1	1	1	1
741	2	29	2	3	2	2	6	6	0	6	6	6	0	0	3	4	3	4	4	4	4	6	3	3	5	6	1	1	1	1
742	2	32	1	1	1	1	4	3	4	4	3	4	3	3	2	3	2	3	3	4	3	5	5	5	3	5	3	2	2	2
743	2	50	2	3	1	2	5	6	4	4	6	6	5	5	3	4	4	4	4	4	4	4	4	4	5	3	1	1	1	1
744	2	35	2	3	1	2	5	6	5	6	6	5	4	4	3	4	4	4	4	4	4	5	5	5	6	5	1	1	1	1
745	2	27	1	3	1	2	2	1	1	0	0	2	1	4	1	2	3	2	2	2	3	3	1	2	2	2	5	5	5	5
746	2	33	2	2	3	1	0	3	3	0	3	2	0	0	3	3	3	3	4	4	4	6	1	1	5	6	1	1	1	1
747	1	32	2	3	1	2	6	6	6	6	6	6	6	6	4	4	4	4	4	4	4	6	6	6	6	6	1	1	1	1
748	2	27	1	3	5	1	4	4	4	4	4	4	4	3	2	3	2	3	3	4	3	5	5	5	3	5	3	2	2	2
749	2	30	2	5	5	1	4	4	4	3	4	5	4	5	4	4	4	3	4	4	4	4	4	4	4	5	5	5	4	1
750	2	33	1	2	3	1	3	4	3	3	4	3	3	2	4	4	3	3	3	3	3	5	4	5	5	5	1	1	1	1
751	2	46	2	3	3	2	4	4	4	3	4	3	4	3	3	3	3	4	3	3	3	4	6	4	4	4	4	4	4	3
752	2	21	1	3	5	1	4	4	5	5	4	4	3	4	3	3	3	4	3	3	3	5	5	5	5	5	2	2	2	2
753	2	44	2	4	1	2	6	6	5	5	5	5	5	4	3	3	3	3	3	3	3	5	4	4	4	5	1	1	1	1
754	2	51	2	3	5	1	3	3	4	4	4	4	5	4	3	3	2	3	3	3	4	4	3	3	4	4	5	5	5	5
755	2	31	2	3	5	2	4	4	3	3	3	5	2	3	3	4	3	3	4	3	3	4	4	4	4	5	2	2	3	2
756	1	40	2	3	1	1	5	6	6	5	6	5	4	6	4	4	4	4	4	4	4	5	5	5	5	5	2	2	2	1
757	2	52	2	3	1	2	4	4	3	4	4	5	1	3	3	4	2	4	4	4	4	3	1	1	4	3	3	4	3	1
758	1	47	2	3	1	1	6	6	6	6	6	6	5	6	4	4	3	4	4	4	4	6	5	6	6	6	1	4	1	1
759	2	35	2	3	1	2	3	3	3	1	1	3	2	2	3	3	3	3	3	3	3	3	1	1	4	3	2	5	4	2
760	1	29	1	3	1	2	3	3	2	0	3	2	0	1	3	4	3	3	3	3	3	2	3	4	3	3	4	6	5	4
761	1	39	2	3	3	2	3	2	0	4	3	1	4	0	3	2	3	3	3	3	4	4	4	5	5	6	5	5	5	1
762	2	42	2	3	5	2	1	3	3	4	3	5	3	1	3	3	3	3	2	4	3	4	4	3	3	4	2	2	2	2
763	1	37	2	2	1	1	4	4	5	5	5	6	4	3	3	3	3	3	3	3	3	5	3	6	6	5	4	4	2	1
764	2	27	2	4	5	1	3	3	4	1	2	4	2	3	4	3	3	4	3	4	4	4	2	2	4	4	4	4	2	2
765	1	34	2	2	1	1	5	5	6	4	6	6	6	5	2	4	3	4	4	4	4	4	4	4	4	3	3	4	4	4
766	2	48	2	4	5	2	5	5	2	0	0	2	0	0	3	3	3	3	3	3	3	3	4	4	4	4	3	3	4	3
767	2	39	1	4	5	2	5	5	5	5	5	6	5	4	4	4	3	3	4	3	4	6	5	6	6	6	1	1	1	1
768	1	31	1	3	6	1	0	0	0	0	0	3	1	0	3	2	2	1	3	3	4	1	2	2	2	5	6	6	6	4
769	2	40	2	3	5	2	2	2	1	1	1	2	0	0	2	3	3	3	4	4	4	1	1	1	3	2	2	2	2	1
770	2	42	2	3	3	2	3	3	4	3	4	5	3	3	3	3	3	4	4	4	4	4	5	5	5	5	1	3	3	1
771	2	46	2	3	5	1	3	3	3	3	3	3	2	3	3	3	3	4	4	4	4	5	4	5	5	5	3	3	3	1
772	2	28	1	2	1	2	3	4	4	4	4	4	4	4	4	4	4	3	2	3	4	6	4	6	6	6	1	1	1	1
773	2	49	2	5	5	2	5	6	6	6	6	6	5	6	3	3	3	4	4	4	4	5	5	5	5	5	1	1	1	1
774	2	46	2	3	1	1	5	5	5	5	6	6	5	5	3	3	4	3	4	4	4	4	4	3	3	5	1	1	1	1
775	1	29	2	2	1	1	2	2	0	0	1	5	5	0	3	1	4	4	2	4	4	4	3	3	3	3	2	3	3	2
776	1	32	2	3	6	1	4	4	3	2	2	3	2	2	3	4	3	4	4	4	4	3	3	3	3	4	3	3	3	4
777	2	50	2	3	1	2	4	5	6	5	6	6	6	5	2	3	3	3	3	4	4	4	3	3	3	4	5	5	5	5
778	1	50	2	4	1	2	5	5	3	4	4	5	3	3	3	3	3	4	4	4	4	5	4	4	4	4	1	1	1	1
779	2	37	2	2	1	1	2	3	4	3	4	3	4	4	3	3	3	3	3	3	3	4	4	5	5	5	5	5	4	4
780	1	36	2	2	1	1	3	3	3	3	4	3	3	4	3	3	3	3	3	3	3	5	5	5	5	5	5	5	5	5
781	1	37	2	3	1	1	3	5	3	3	5	3	3	2	3	3	3	3	3	4	4	4	3	3	4	4	2	3	2	1
782	2	21	1	4	5	1	6	6	6	6	6	6	6	6	3	3	3	2	1	3	3	5	6	5	5	5	1	1	1	1
783	1	48	2	4	1	2	3	6	5	4	2	6	4	1	4	3	4	4	4	4	4	3	3	6	6	3	3	3	2	1
784	2	30	1	5	5	1	3	5	3	2	5	2	0	2	3	3	4	3	3	4	3	3	2	4	2	4	6	5	6	6
785	2	37	2	3	1	2	4	4	4	4	3	4	3	3	3	3	3	3	3	3	3	5	5	5	5	5	4	4	4	4
786	2	48	2	3	5	1	6	6	6	6	6	6	6	6	3	3	4	4	4	4	4	5	5	4	4	5	2	1	1	5
787	2	52	1	3	1	1	4	2	3	3	3	4	3	3	3	3	3	4	4	4	4	4	3	4	4	6	4	4	3	3
788	2	20	1	4	6	1	4	5	4	5	5	4	3	3	3	3	3	3	3	4	4	6	5	6	6	6	2	1	2	3
789	2	27	2	5	5	1	6	6	6	6	6	6	4	6	4	4	4	3	4	4	4	6	6	5	6	5	1	3	3	2
790	2	29	2	2	1	1	3	4	4	4	4	4	5	2	3	3	3	3	3	4	3	4	5	5	3	5	3	2	2	2
791	1	29	1	3	1	2	6	6	6	6	6	6	6	6	4	4	4	4	4	4	4	6	3	3	6	6	1	1	1	1
792	1	31	2	3	1	2	3	4	4	4	5	6	3	5	3	3	3	4	3	3	4	4	4	5	5	4	1	1	1	1
793	2	20	1	4	6	1	5	4	2	6	5	4	6	4	4	4	4	4	4	4	4	6	6	6	6	6	5	6	6	6
794	2	34	2	3	1	1	4	6	3	5	6	6	3	5	4	4	4	4	3	4	4	4	5	5	4	5	1	2	1	1
795	1	36	2	3	1	2	3	4	4	4	4	4	5	0	3	4	3	3	3	3	3	4	3	4	5	3	2	3	2	1
796	2	40	1	3	5	1	5	5	4	5	4	5	2	5	4	4	4	4	4	4	4	5	5	5	5	5	1	3	4	1
797	1	45	2	3	1	2	5	5	6	6	6	5	3	6	4	4	4	4	4	4	4	6	3	4	2	6	2	2	2	1
798	2	28	2	3	1	1	4	5	5	5	6	4	3	5	4	4	3	3	4	4	4	5	1	1	2	5	1	1	1	1
799	2	24	1	4	5	1	6	6	6	4	6	6	6	6	4	4	4	3	4	4	4	5	5	3	5	5	3	3	4	3
800	2	40	2	4	5	2	4	5	3	3	3	4	2	3	3	4	3	4	4	4	4	5	2	3	4	4	1	4	2	2
801	2	37	2	3	1	2	3	3	3	3	4	3	3	4	3	4	3	3	3	3	3	5	5	5	5	5	1	1	1	1
802	2	20	1	4	6	1	6	6	5	5	6	5	0	4	4	4	4	1	4	4	4	5	4	5	6	5	3	3	3	3
803	2	35	2	2	5	1	4	4	4	5	6	4	4	3	2	4	3	4	4	4	4	4	5	2	3	4	3	3	3	3
804	2	34	1	4	5	1	5	5	6	6	5	6	5	4	4	4	4	4	4	4	4	6	5	6	6	6	1	1	1	1
805	1	41	2	2	3	1	3	3	4	2	3	3	3	3	4	3	3	3	2	4	3	4	2	4	5	4	4	2	2	1
806	1	50	2	3	1	1	5	5	4	5	4	5	4	3	2	2	2	4	3	4	4	3	3	3	3	3	3	3	3	3
807	2	29	2	2	3	1	6	6	4	6	5	5	3	4	4	4	4	4	4	4	4	6	5	5	5	5	2	1	3	1
808	2	49	2	3	1	1	3	5	5	5	4	5	3	5	4	4	4	4	4	4	4	5	1	3	4	5	2	2	2	1
809	2	44	2	3	1	1	3	4	4	3	5	4	2	2	3	3	4	3	4	4	4	3	3	3	4	4	3	3	2	1
810	1	25	1	2	6	1	0	4	4	2	5	4	0	3	4	4	4	4	4	4	4	3	3	3	3	3	4	4	5	5
811	2	45	2	1	1	1	4	5	5	5	5	5	4	4	3	3	3	4	4	4	4	5	5	5	5	4	2	2	2	2
812	2	25	2	1	1	1	6	6	6	6	6	6	6	6	3	3	3	4	4	4	4	4	4	4	4	4	2	4	1	1
813	1	35	2	2	1	1	4	4	5	2	3	4	2	2	3	3	3	4	4	4	4	4	1	2	4	3	4	5	5	2
814	2	30	2	3	6	2	5	5	5	3	4	4	3	3	4	4	4	3	3	3	3	5	5	5	5	5	1	1	2	2
815	2	35	2	3	5	1	3	1	3	2	2	4	0	0	4	4	4	3	4	4	4	5	3	2	5	2	3	3	6	1
816	2	41	2	3	1	2	4	4	4	5	3	5	4	4	3	3	3	2	3	4	4	3	3	3	3	4	3	3	1	1
817	2	33	2	3	6	2	5	5	5	4	4	5	3	3	3	3	3	3	3	3	3	5	5	4	4	5	1	1	2	2
818	2	49	1	1	5	1	3	4	5	2	4	4	4	4	2	3	2	3	3	4	4	3	2	2	5	2	3	4	2	2
819	2	35	2	3	5	2	3	3	2	4	2	3	2	3	3	3	3	4	3	3	3	4	3	4	4	4	2	2	1	1
820	1	55	2	3	1	1	3	3	3	4	4	3	2	0	4	4	3	3	4	3	3	3	4	4	3	4	1	2	3	2
821	2	35	2	3	5	2	3	3	2	4	2	3	2	3	3	3	3	2	2	3	3	4	3	4	4	4	2	2	1	1
822	2	32	2	3	5	2	4	4	4	4	4	4	4	4	3	3	3	3	3	3	4	4	4	6	4	5	2	2	2	1
823	1	32	2	3	6	1	5	5	6	6	6	5	3	5	2	2	4	4	4	4	4	6	1	1	1	5	6	1	6	6
824	2	27	2	2	1	1	4	3	3	4	3	3	3	4	3	3	3	3	3	3	4	4	3	4	4	3	2	5	3	2
825	2	40	2	3	1	2	3	3	2	3	4	4	3	2	3	3	3	3	4	3	4	5	3	5	5	5	5	5	5	3
826	2	34	2	3	5	2	5	6	5	6	6	6	5	6	3	4	3	3	4	4	4	5	3	5	5	5	2	2	2	2
827	2	42	2	3	1	2	3	4	3	3	3	4	6	3	3	3	3	4	4	4	4	4	1	1	4	4	4	6	3	3
828	1	32	2	2	1	1	5	5	4	5	5	5	3	5	3	3	3	3	3	3	3	6	5	4	6	6	1	1	1	6
829	1	35	2	1	1	1	3	4	4	4	4	4	2	2	3	3	3	3	3	3	3	4	4	4	4	4	1	1	1	1
830	2	34	2	3	1	2	3	3	3	3	2	3	3	3	2	3	3	2	2	3	3	3	2	3	3	3	3	3	3	3
831	2	45	2	1	1	1	2	2	3	3	3	3	3	2	2	3	2	2	2	4	4	2	2	2	2	2	4	4	4	4
832	2	34	2	4	5	2	5	5	5	4	4	5	5	4	3	3	3	2	3	3	3	5	5	5	5	5	2	2	2	2
833	2	24	1	4	5	1	3	4	3	4	4	4	3	3	3	3	3	3	4	3	4	3	3	3	5	5	5	3	5	3
834	2	36	1	3	3	1	0	0	2	3	3	2	2	2	2	2	3	2	1	3	4	1	3	3	1	1	5	5	5	1
835	2	32	2	3	5	1	3	6	4	6	4	6	3	6	4	4	4	4	4	4	4	5	6	4	5	5	1	1	1	1
836	2	47	2	2	1	2	4	5	4	4	3	4	2	3	3	3	2	4	4	4	4	3	3	5	4	3	2	3	2	1
837	2	28	2	2	1	1	4	5	5	5	4	6	4	5	4	3	4	3	3	4	4	5	3	3	5	4	2	5	1	1
838	1	26	1	2	1	1	6	5	5	6	6	5	5	5	2	3	3	3	4	3	4	5	6	5	5	6	6	5	6	5
839	2	33	2	3	5	1	3	3	3	3	3	3	3	3	3	3	3	3	3	3	3	4	4	4	4	4	4	4	4	4
840	2	37	2	3	1	1	4	4	4	4	6	5	3	2	3	3	3	3	3	4	4	3	3	3	3	4	4	5	4	3
841	1	25	1	3	6	1	3	5	6	5	0	5	5	5	3	2	3	3	3	3	3	3	3	3	3	3	3	3	3	3
842	2	38	1	4	5	1	2	2	1	0	3	1	0	1	2	3	3	3	3	4	4	1	2	1	4	1	6	6	5	3
843	2	27	1	3	5	1	3	3	4	3	3	3	3	2	3	3	3	3	4	4	4	3	3	3	5	4	4	5	5	5
844	2	50	2	3	5	1	5	5	5	5	5	5	5	5	4	4	4	4	4	4	4	5	5	5	5	6	1	1	1	1
845	2	33	2	2	1	1	6	6	6	6	6	6	6	6	3	3	3	4	3	4	4	4	4	4	4	4	2	2	2	2
846	2	33	2	3	5	1	4	4	5	3	4	4	4	3	3	3	3	4	4	4	4	4	3	4	4	4	4	4	4	1
847	2	30	2	4	5	1	2	1	1	1	2	1	0	1	4	3	4	3	3	4	4	3	3	2	2	4	1	4	3	1
848	2	49	2	3	5	1	5	5	6	3	5	5	0	1	4	4	3	4	4	4	4	6	5	5	5	6	1	1	1	1
849	2	33	2	3	5	1	4	4	5	3	4	4	4	3	3	3	3	4	4	4	4	4	3	4	4	4	4	4	4	1
850	2	27	1	3	1	1	6	6	5	3	5	5	2	1	4	3	4	4	4	4	4	1	1	1	3	1	6	6	6	6
851	1	28	1	1	1	1	5	6	6	4	5	4	4	3	4	4	4	4	3	4	3	4	4	6	5	6	2	1	1	1
852	2	38	2	1	1	1	5	5	5	5	5	5	3	3	3	3	3	3	3	3	3	5	5	5	5	5	2	2	2	2
853	2	46	1	3	5	1	4	5	4	4	1	4	1	1	4	4	3	4	4	4	4	4	5	5	5	6	2	3	2	1
854	2	25	1	3	6	1	5	6	6	5	4	5	5	5	3	4	3	3	4	4	4	5	5	5	5	5	1	1	1	1
855	2	39	2	3	5	1	5	6	4	6	6	6	4	4	3	3	3	4	4	4	4	5	5	5	4	4	1	2	1	1
856	2	49	2	3	5	1	6	6	6	6	6	6	5	5	4	4	4	4	4	4	4	6	6	6	6	5	2	1	1	1
857	2	28	2	3	1	2	2	2	2	3	4	4	1	3	3	3	4	3	4	4	4	3	3	4	4	4	2	1	1	1
858	2	25	1	4	5	1	2	4	3	4	4	3	1	1	4	3	2	3	2	4	4	4	1	2	2	2	4	5	2	2
859	2	38	2	4	5	1	6	6	5	2	5	6	5	2	4	4	3	4	4	4	4	5	6	6	6	5	1	1	1	1
860	2	27	1	4	5	1	0	3	3	0	3	4	0	2	3	3	3	2	4	4	3	5	3	3	3	5	5	6	5	4
861	2	45	2	4	5	1	6	6	4	5	5	6	5	5	3	3	3	3	4	4	4	5	4	3	5	5	2	2	2	2
862	2	25	2	4	5	1	2	6	4	5	5	5	3	5	4	3	3	3	4	4	4	4	5	5	4	4	1	1	1	1
863	2	48	2	3	5	1	5	5	5	5	4	5	4	4	3	2	3	2	3	2	3	5	4	5	4	5	1	1	1	1
864	2	40	2	3	5	1	4	5	3	4	3	4	3	3	3	3	2	3	3	4	4	4	4	4	4	4	3	4	4	2
865	2	40	2	3	5	1	4	5	6	5	5	5	5	6	3	3	3	3	3	3	3	5	5	5	4	5	1	1	1	1
866	1	26	1	3	6	1	3	3	3	4	4	3	4	4	3	3	3	3	3	3	3	5	4	5	5	5	2	2	2	2
867	1	28	1	3	1	1	4	3	3	3	3	3	3	4	3	3	3	3	4	3	3	3	4	4	3	4	3	5	3	2
868	2	29	1	2	1	1	3	3	3	3	3	3	3	0	3	3	3	3	3	3	3	2	2	3	3	2	5	5	6	6
869	1	28	1	2	1	1	3	3	2	1	2	2	2	1	2	3	3	4	4	4	4	4	2	2	5	4	5	5	5	4
870	2	34	1	1	1	1	4	4	4	4	4	4	4	3	3	3	3	3	3	3	3	3	4	4	3	3	4	4	4	3
871	2	40	2	2	1	1	3	4	4	4	4	4	3	1	1	3	2	3	3	4	4	2	2	2	2	2	4	3	4	4
872	2	45	2	3	5	1	3	3	3	3	4	3	2	2	2	3	3	3	4	4	4	3	3	3	3	3	3	5	5	5
873	2	42	2	3	1	1	4	5	4	5	5	4	2	2	4	4	3	2	4	4	4	4	4	3	4	3	2	3	2	1
874	2	29	1	2	1	1	4	4	4	3	3	4	4	0	3	3	3	3	4	3	3	4	4	3	3	3	4	4	3	4
875	2	28	1	2	3	1	4	4	4	4	4	4	4	4	3	3	3	3	3	4	4	5	5	5	5	5	1	1	1	1
876	2	34	2	1	3	1	5	5	5	5	5	5	5	5	3	3	3	4	4	4	3	5	5	5	5	4	1	1	1	1
877	2	27	1	2	3	1	4	5	3	4	4	3	3	2	4	4	4	3	3	4	4	5	3	2	3	6	2	1	2	2
878	2	35	2	2	1	1	3	4	2	1	1	3	0	1	3	3	3	3	4	4	4	2	1	2	2	2	2	4	3	1
879	1	32	2	1	3	1	4	4	4	4	4	4	4	4	4	3	3	4	4	4	4	4	4	4	4	2	2	2	2	2
880	2	28	1	2	3	1	4	5	5	5	5	5	4	4	4	4	4	3	4	4	4	5	5	5	5	5	1	1	1	1
881	2	28	1	2	3	1	4	5	5	5	5	5	4	4	4	4	4	3	4	4	4	5	5	5	5	5	1	1	1	1
882	2	43	2	3	1	1	2	3	2	2	3	2	3	2	3	2	3	3	3	3	3	5	5	5	5	5	5	4	5	5
883	2	37	2	3	1	1	3	4	5	5	5	5	4	5	3	3	3	3	4	4	4	3	3	3	3	4	4	4	4	3
884	2	34	2	3	5	1	3	5	5	5	5	5	3	3	3	3	3	3	3	3	3	3	2	4	4	3	5	5	6	3
885	2	28	1	3	5	1	5	5	5	5	5	5	0	3	4	3	4	3	3	3	3	4	1	1	4	4	6	6	3	3
886	2	30	1	4	5	1	3	5	5	5	5	5	3	3	4	4	4	3	3	3	4	3	2	3	5	5	1	5	4	2
887	2	24	1	4	5	1	6	6	6	6	6	6	6	6	4	4	4	4	4	4	4	6	6	6	6	6	1	1	1	1
888	2	35	2	3	5	1	2	4	4	3	3	4	3	1	3	3	3	3	4	4	4	3	3	3	3	3	1	1	1	1
889	2	39	2	4	5	1	2	2	1	2	2	3	0	2	3	3	3	3	4	3	4	3	3	3	4	3	1	1	1	1
890	2	27	1	3	5	1	4	5	3	3	4	5	3	2	3	4	3	4	4	3	4	4	4	5	5	5	4	4	4	2
891	2	28	2	4	5	1	3	5	5	4	2	5	5	5	3	3	3	3	4	4	4	4	3	3	4	4	6	6	6	5
892	2	38	2	4	5	1	4	4	4	4	4	4	3	3	3	3	3	3	3	3	3	4	3	4	5	4	2	2	2	1
893	1	29	1	3	1	2	4	4	3	5	5	4	4	5	3	4	3	4	4	4	4	5	3	5	5	5	2	2	1	1
894	2	33	2	3	1	2	2	1	3	2	4	3	3	3	3	3	3	3	3	3	3	4	1	4	4	5	2	2	2	2
895	2	37	2	3	1	2	5	5	5	4	5	5	3	3	3	3	3	2	3	3	3	5	5	5	5	5	2	2	2	2
896	2	34	1	3	5	1	4	6	5	6	4	5	6	3	4	4	4	3	3	3	3	6	3	3	3	6	1	1	1	1
897	2	33	2	3	3	2	3	4	3	4	4	4	2	3	3	4	3	4	4	4	4	4	4	4	4	6	3	2	3	2
898	2	40	2	2	1	1	3	4	4	4	4	3	3	3	1	2	1	2	3	3	3	2	1	2	3	2	5	5	5	5
899	2	43	2	3	1	2	3	2	3	3	3	3	3	2	3	3	3	2	3	3	4	2	4	2	2	3	2	4	2	2
900	1	42	2	1	3	1	4	4	6	5	6	6	5	5	4	4	3	4	4	4	4	5	3	3	4	5	2	2	1	1
901	2	41	2	3	1	2	3	3	3	3	3	4	4	3	2	3	3	3	3	4	4	3	3	3	3	3	3	3	4	4
902	2	30	2	3	5	2	5	5	4	4	4	5	3	1	4	4	4	3	3	3	4	4	2	4	5	4	1	3	1	1
903	1	27	1	2	1	1	4	4	4	4	4	3	4	4	3	4	3	3	4	3	4	3	3	4	4	4	5	5	5	3
904	2	32	2	4	5	2	4	5	3	3	4	5	1	1	4	4	4	3	3	3	4	5	6	5	5	5	1	1	1	5
905	2	31	2	3	1	2	4	4	4	4	4	4	2	4	4	3	3	3	4	3	4	4	2	3	5	4	2	2	2	1
906	1	30	2	2	1	1	4	4	4	4	4	3	4	4	3	4	3	4	4	4	4	3	3	4	4	4	5	5	5	3
907	2	39	2	3	1	2	3	4	2	3	4	4	1	4	3	3	3	2	3	3	4	3	2	2	5	5	1	2	2	1
908	2	40	2	3	3	2	4	4	5	5	5	6	5	5	4	4	3	3	3	4	4	5	3	5	5	5	1	1	1	1
909	2	35	2	3	1	2	3	3	3	3	5	4	3	3	3	3	3	3	4	4	4	5	3	5	5	5	1	1	1	1
910	2	27	1	2	3	1	4	4	4	4	4	4	4	3	4	3	3	3	4	4	4	5	5	4	5	5	2	2	2	2
911	2	44	2	3	1	2	5	5	4	5	5	5	4	3	3	4	4	2	3	4	3	2	2	3	4	5	1	1	1	1
912	2	38	2	3	1	2	5	5	4	5	5	5	4	4	3	4	4	2	3	4	3	2	2	3	4	5	1	1	1	1
913	2	41	2	3	1	1	5	5	5	5	5	4	4	3	4	4	4	4	4	4	4	5	3	3	4	5	2	3	4	2
914	2	46	2	3	1	2	4	4	4	5	4	4	5	4	3	4	3	4	3	4	4	4	4	5	4	5	2	2	2	2
915	1	27	2	2	1	1	4	5	4	5	5	4	5	1	4	4	4	4	4	4	3	6	5	6	6	6	2	2	2	2
916	2	30	1	3	1	2	4	4	4	4	4	4	4	4	3	3	3	4	4	4	3	4	4	4	4	4	3	3	3	3
917	2	35	2	2	3	1	6	6	4	4	6	5	4	3	4	4	4	4	4	4	4	6	5	5	5	5	1	1	1	1
918	2	30	1	2	3	1	4	4	4	3	3	3	4	3	4	3	3	4	4	4	4	3	6	3	3	3	1	1	2	2
919	1	45	2	3	1	1	6	6	6	6	6	6	6	6	4	4	4	4	4	4	4	6	6	6	6	6	1	1	1	6
920	1	30	2	2	3	1	2	2	2	3	2	2	2	2	3	3	3	3	3	4	3	3	3	3	3	3	3	3	3	3
921	2	35	2	3	5	2	2	2	3	3	2	4	3	3	3	3	3	4	4	3	4	3	4	4	5	2	2	2	2	2
922	1	31	2	3	1	1	1	1	2	2	2	1	2	2	3	3	3	3	3	4	4	2	2	2	2	2	5	5	4	4
923	2	35	2	3	5	2	2	2	3	3	2	4	3	3	3	3	3	4	4	3	4	4	4	5	5	3	2	2	2	2
924	1	31	1	2	1	1	6	6	6	6	6	6	6	6	3	3	2	4	4	4	4	3	2	2	2	3	3	4	3	3
925	2	29	2	4	6	1	0	1	0	1	1	0	0	2	2	3	3	2	1	2	3	5	4	5	5	5	4	4	4	4
926	2	40	2	2	1	1	1	1	4	6	5	5	2	1	2	2	3	3	3	3	3	3	1	2	1	2	6	1	2	2
927	2	33	2	3	6	1	1	3	0	3	3	3	0	3	1	3	3	2	3	3	3	3	3	2	4	2	1	2	2	1
928	2	23	1	3	6	1	5	5	5	5	5	5	5	5	3	3	3	3	3	3	3	5	5	5	5	5	5	5	5	5
929	1	31	2	2	6	1	3	3	1	4	2	2	6	2	3	3	3	4	4	4	3	4	2	4	4	4	4	3	4	4
930	2	47	2	3	5	1	3	4	3	3	3	4	3	4	3	3	3	3	3	3	3	5	5	5	5	5	3	3	3	3
931	2	45	2	3	1	1	2	2	1	0	2	3	0	0	2	2	3	2	3	4	4	2	2	2	3	2	5	6	6	3
932	2	53	2	3	1	1	6	5	6	5	6	6	6	4	2	3	3	3	4	3	4	4	3	3	1	3	3	2	3	1
933	2	37	2	3	5	1	6	6	6	5	6	6	3	4	4	3	4	4	4	4	4	6	6	6	6	6	1	1	1	1
934	2	28	1	2	1	1	4	6	5	5	5	5	3	2	3	3	2	3	3	4	4	5	4	5	5	5	1	1	1	1
935	1	29	1	2	3	1	4	4	5	4	4	5	5	4	4	4	4	3	3	3	3	5	4	5	4	5	2	1	1	1
936	1	31	2	2	1	1	3	2	2	3	2	2	3	2	3	4	3	4	4	4	4	1	1	3	1	3	6	6	6	6
937	2	37	2	3	5	1	4	4	4	3	4	5	2	3	3	2	2	3	3	3	4	3	2	2	3	2	2	2	2	2
938	2	49	2	3	5	1	5	6	5	6	6	6	4	4	4	3	3	3	4	4	4	5	2	2	6	2	1	1	1	1
939	2	30	2	3	5	1	4	5	4	4	4	5	1	4	4	4	3	3	4	4	4	5	5	4	5	5	2	3	1	1
940	2	32	2	3	5	1	5	6	5	5	6	6	3	5	3	3	3	3	3	3	3	6	4	4	4	6	1	1	1	1
941	2	39	2	2	1	1	3	2	1	0	3	3	0	0	2	3	3	2	4	4	4	2	3	4	2	4	6	6	6	6
942	2	41	2	3	5	1	4	5	6	4	4	4	2	2	3	3	3	4	4	4	4	5	5	4	6	3	4	4	3	3
943	2	29	2	2	1	1	2	3	4	4	5	4	0	2	1	3	3	4	4	4	4	3	3	3	3	3	5	5	5	1
944	2	43	2	3	5	1	6	6	6	6	6	6	6	6	4	4	4	4	4	4	4	6	6	6	6	6	1	1	1	1
945	2	37	2	3	5	1	4	4	4	6	4	4	4	0	3	4	3	3	4	4	4	4	3	3	2	3	4	1	6	3
946	2	40	2	2	1	1	4	2	2	2	2	1	2	1	1	2	1	1	3	1	1	2	3	2	2	5	5	5	5	5
947	2	31	2	3	5	1	5	6	5	5	6	6	3	6	3	4	2	3	4	3	4	6	5	6	6	6	1	1	1	1
948	2	50	1	4	5	1	4	5	4	4	3	5	4	4	3	3	4	3	4	4	4	4	3	4	5	5	1	2	1	1
949	2	37	2	2	1	1	3	5	3	5	4	5	1	5	3	3	3	4	4	4	4	1	1	1	1	1	6	6	6	2
950	2	37	2	3	5	1	3	4	3	4	2	5	3	4	3	2	2	3	3	3	4	2	3	3	2	3	4	5	4	3
951	2	40	2	3	1	1	1	3	0	5	2	2	1	4	3	3	3	3	4	3	4	3	2	3	3	3	3	4	3	3
952	2	30	2	2	1	1	5	5	4	5	5	5	3	5	4	4	4	4	4	4	4	4	4	5	5	4	3	5	3	3
953	1	31	2	2	1	1	5	5	5	4	6	5	4	2	3	3	3	3	3	3	3	3	3	1	6	1	1	1	1	1
954	2	27	2	1	1	1	4	4	3	4	4	4	3	2	3	4	3	3	3	4	3	5	3	5	5	4	2	4	2	1
955	2	37	2	2	3	1	5	6	5	5	5	6	4	5	3	3	3	3	4	4	4	3	1	4	4	5	2	5	2	2
956	1	35	2	2	1	1	3	3	3	4	3	3	0	1	2	3	3	4	3	4	4	4	3	5	4	5	3	4	4	3
957	2	32	2	2	1	1	3	3	4	3	3	3	4	4	3	3	3	3	4	4	4	4	5	5	5	4	5	4	4	4
958	2	38	2	2	1	1	5	5	5	5	4	5	4	1	2	3	3	3	3	3	3	4	5	3	4	3	2	3	2	2
959	2	42	2	2	1	1	6	6	5	6	5	6	4	3	4	3	3	3	4	4	4	4	4	6	4	4	5	4	4	6
960	2	35	2	2	1	1	3	3	3	3	5	2	3	4	2	3	3	2	3	3	3	2	5	3	5	3	5	5	5	3
961	2	34	1	2	1	1	3	3	3	3	5	2	3	4	2	3	3	3	3	3	3	2	5	3	5	3	5	5	5	3
962	1	31	2	2	1	1	5	5	4	4	4	5	3	4	3	3	3	3	3	3	3	4	4	4	4	4	2	2	2	2
963	2	40	2	2	1	1	4	3	3	3	3	3	3	3	3	2	3	4	4	4	4	4	4	3	2	4	4	4	4	4
964	1	56	2	3	1	1	3	3	3	4	4	4	4	4	3	3	3	4	4	4	3	4	4	4	4	4	3	3	3	3
965	2	36	2	2	3	1	3	4	3	3	3	4	3	2	3	3	3	3	3	3	3	4	3	3	3	3	4	4	4	4
966	1	48	2	3	1	1	2	3	3	2	2	3	2	2	3	3	3	3	3	4	4	4	2	4	4	4	2	2	2	2
967	2	42	1	3	1	1	4	6	6	3	6	6	5	4	2	3	3	3	3	4	4	3	2	2	1	5	2	2	1	1
968	1	33	2	3	1	1	4	4	4	4	4	4	3	4	3	3	3	3	3	3	3	4	3	3	3	3	1	1	1	1
969	2	42	2	3	1	1	2	4	3	3	3	3	3	2	3	3	3	3	3	4	3	3	3	3	3	4	3	3	2	1
970	2	29	1	3	5	1	4	4	3	1	1	3	3	1	3	1	2	1	4	4	4	3	1	1	3	3	4	4	4	2
971	2	34	1	3	1	1	5	6	4	3	6	5	0	5	4	3	4	3	4	4	4	2	1	1	5	4	1	3	3	1
972	2	36	1	2	1	1	4	5	3	5	5	4	1	1	2	3	3	3	3	4	4	2	2	2	2	2	3	1	1	1
973	2	45	2	3	5	1	4	4	5	3	3	5	4	5	2	3	3	3	3	3	3	3	3	4	4	3	3	2	2	3
974	2	29	2	5	5	1	3	4	3	3	3	4	2	3	4	3	3	3	3	3	3	4	4	4	4	4	4	4	4	3
975	1	28	1	3	1	1	4	4	5	4	5	5	5	4	2	3	3	4	4	4	4	4	3	3	3	3	3	3	3	3
976	2	31	2	2	1	1	4	4	5	4	5	5	1	2	2	3	2	3	4	4	4	4	4	4	4	4	3	3	3	2
977	1	31	1	2	1	1	5	5	5	5	5	5	5	4	3	3	3	4	3	3	3	5	3	4	5	5	2	2	2	2
978	2	42	2	3	5	1	4	5	4	4	4	4	3	3	3	4	3	3	4	4	4	5	4	5	5	5	2	2	2	2
979	2	35	2	3	5	1	4	5	5	4	4	5	4	4	3	4	3	4	4	4	4	5	5	5	5	5	2	2	2	2
980	2	42	2	2	1	1	4	2	4	5	3	3	2	4	3	3	3	3	3	4	4	3	4	4	3	3	2	2	2	2
981	2	26	1	3	1	2	3	2	3	3	3	4	2	3	4	4	3	3	3	3	3	3	2	1	1	3	3	3	3	3
982	1	42	2	3	1	2	6	6	5	5	6	6	5	5	3	3	3	4	4	4	3	5	4	4	5	6	1	1	1	1
983	1	29	1	2	1	2	4	4	4	4	4	4	4	4	3	3	3	3	3	3	3	3	2	3	4	4	4	3	3	3
984	2	40	2	2	1	1	4	6	6	6	6	6	4	2	3	4	4	4	4	4	4	3	2	2	3	1	5	5	6	4
985	2	26	1	4	5	1	5	6	4	5	5	6	3	4	4	4	4	4	4	3	4	6	6	6	6	6	1	1	1	1
986	2	50	2	3	1	2	1	2	2	0	2	3	0	0	3	4	3	4	4	4	4	5	1	1	4	5	3	3	3	3
987	1	38	2	3	1	2	4	4	2	2	3	4	2	0	4	4	4	3	3	4	4	4	3	3	3	4	3	3	3	3
988	2	39	1	3	5	2	5	6	5	6	6	5	3	5	4	4	4	3	4	3	4	5	6	6	5	6	2	1	1	1
989	2	38	1	3	1	2	5	5	4	5	4	5	3	4	1	1	1	1	1	1	1	3	3	2	1	2	6	4	6	6
990	2	37	2	3	5	2	5	5	5	5	5	5	5	5	3	3	3	1	1	1	1	5	5	5	5	5	3	3	3	3
991	2	35	1	3	5	2	4	4	2	4	4	4	2	1	4	4	3	3	4	4	4	5	1	5	5	5	1	2	1	1
992	2	43	2	3	1	2	5	5	5	5	5	5	5	3	3	4	3	4	4	4	4	4	2	2	4	4	3	5	4	1
993	2	41	2	3	1	2	2	5	5	5	5	5	4	4	4	3	3	4	4	4	4	5	2	2	5	4	2	1	1	1
994	1	37	2	3	1	2	5	5	5	6	6	6	5	6	4	4	3	4	4	4	4	5	5	5	6	5	1	6	1	1
995	2	29	2	4	5	2	5	6	4	5	4	5	4	5	3	3	4	3	4	4	4	4	2	2	5	5	1	1	1	1
996	1	36	2	3	1	2	5	5	5	3	2	4	2	3	3	4	3	3	3	4	3	6	1	1	6	5	3	2	2	2
997	2	26	1	3	5	1	3	4	4	4	3	4	2	3	3	4	3	2	3	3	3	5	5	5	5	5	1	1	1	1
998	1	29	1	3	1	1	2	3	3	3	2	3	2	4	3	2	3	2	2	2	2	3	3	3	3	3	3	3	2	3
999	1	41	2	1	1	1	3	4	3	5	3	4	1	3	3	3	3	3	4	4	4	4	2	4	4	4	2	2	1	1
1000	2	49	1	3	5	1	4	4	5	5	5	5	3	4	3	3	3	3	3	3	3	5	2	3	3	3	1	1	1	1
1001	1	38	2	3	1	1	3	3	3	5	4	3	2	4	3	3	3	4	4	3	4	4	4	4	4	4	3	4	4	4
1002	2	26	1	4	5	1	4	4	4	4	5	5	3	4	4	4	4	4	4	4	4	5	3	5	6	4	3	3	3	3
1003	2	31	2	3	5	1	6	6	6	2	6	6	1	3	4	4	4	4	4	4	4	6	2	3	6	6	1	3	4	1
1004	1	32	2	1	1	1	4	4	3	4	3	4	2	3	2	3	4	4	4	4	4	4	3	3	3	4	3	4	4	3
1005	2	39	2	3	5	1	5	5	5	5	6	5	4	3	3	4	3	4	4	4	4	5	4	5	5	5	2	2	2	2
1006	1	33	2	2	1	1	1	2	3	3	3	2	6	3	2	2	3	2	2	4	4	4	2	2	2	3	4	5	3	1
1007	2	34	2	3	5	1	6	6	4	5	5	6	2	5	4	4	4	3	4	3	4	6	5	5	6	5	1	1	1	1
1008	2	39	2	3	5	1	6	6	6	6	5	6	4	2	4	4	4	4	3	4	4	6	5	4	5	5	1	4	3	1
1009	2	40	2	1	1	1	0	6	3	0	0	4	0	0	3	3	3	4	4	4	4	3	1	3	6	5	1	4	1	4
1010	2	55	2	3	5	1	4	4	5	4	5	5	4	5	3	4	4	4	4	4	4	5	4	5	5	4	1	1	1	1
1011	2	35	2	2	1	1	3	3	2	2	2	3	1	1	3	3	3	3	3	3	3	1	1	1	2	5	3	4	4	4
1012	2	39	2	4	5	1	4	5	3	4	4	5	4	4	4	4	4	4	4	4	4	5	4	6	6	3	1	1	1	1
1013	2	28	2	1	1	1	5	5	4	5	4	4	2	3	3	3	3	3	3	3	3	4	1	1	5	5	2	3	3	3
1014	2	40	2	3	5	1	3	4	4	2	3	4	2	3	3	3	2	3	4	4	4	3	3	3	4	4	5	3	3	3
1015	1	43	2	2	1	1	5	6	6	5	6	6	5	4	4	4	3	4	4	4	4	2	4	5	5	5	3	3	2	1
1016	1	42	2	1	1	1	6	6	6	6	6	6	6	2	4	4	3	4	4	4	4	4	3	4	4	4	1	1	1	1
1017	1	50	2	3	1	1	3	4	4	4	4	4	3	4	3	2	3	4	4	4	4	3	2	3	4	3	2	2	2	2
1018	2	49	2	3	5	1	5	6	5	5	6	5	5	5	3	3	3	3	4	4	4	5	5	5	5	5	2	2	2	1
1019	1	33	1	3	3	1	3	4	3	3	3	3	3	3	3	3	3	3	3	3	3	4	3	4	4	4	3	2	2	2
1020	1	44	2	3	1	1	4	5	4	4	4	5	3	3	3	3	3	3	4	4	4	2	5	5	5	5	2	2	1	1
1021	2	26	1	2	3	1	4	4	4	4	4	4	4	4	2	4	4	3	4	4	4	4	3	4	4	4	4	4	2	2
1022	2	29	1	2	3	1	3	4	4	5	5	4	4	4	3	3	3	3	3	3	4	3	2	3	3	2	2	2	2	2
1023	2	45	1	3	1	1	6	6	6	6	6	6	5	5	3	4	3	4	4	4	4	5	3	5	5	3	2	2	2	2
1024	2	46	2	3	3	1	1	3	1	1	1	4	0	0	3	3	3	3	4	4	4	4	2	3	4	4	6	6	5	2
1025	2	34	2	2	3	1	5	6	4	3	5	5	4	4	3	2	3	4	4	4	4	4	4	3	3	4	3	4	3	3
1026	1	36	2	2	3	1	1	4	3	1	3	4	0	0	3	3	3	4	4	4	4	3	4	4	4	3	4	6	3	3
1027	2	35	2	3	1	1	3	3	3	3	3	3	3	3	3	3	3	3	3	3	3	4	3	3	4	4	3	3	3	3
1028	1	54	2	1	1	1	6	6	6	6	6	6	6	6	4	4	4	4	4	4	4	6	6	6	6	6	1	1	1	1
1029	1	40	2	3	1	1	4	4	4	4	3	4	3	2	2	3	3	4	3	4	3	2	3	3	3	3	4	4	4	3
1030	1	42	2	2	3	1	5	6	5	5	6	5	4	4	4	3	4	3	4	4	4	5	3	5	5	6	1	1	1	1
1031	1	39	2	2	1	1	3	3	3	3	3	3	3	3	4	3	2	3	3	4	3	4	2	4	4	3	4	4	4	3
1032	2	35	2	2	3	1	3	3	3	3	3	3	2	2	3	3	3	3	3	3	3	4	3	4	4	5	3	3	3	3
1033	2	27	1	2	3	1	5	6	4	5	5	5	4	2	3	4	3	4	4	4	4	5	2	2	4	6	3	2	2	1
1034	1	40	2	3	1	1	3	6	2	1	4	4	5	1	3	3	2	2	3	4	4	3	1	2	4	3	3	5	4	1
1035	1	34	2	3	1	1	5	6	5	6	6	6	5	5	4	4	4	4	4	4	4	6	5	6	6	6	1	1	1	1
1036	2	56	2	3	5	1	2	3	4	3	4	5	3	4	3	3	3	3	3	3	3	5	5	5	5	4	1	1	1	1
1037	2	31	2	3	5	1	6	6	5	6	6	6	5	4	4	4	4	4	4	4	4	6	5	6	6	5	1	3	2	1
1038	2	40	2	4	5	2	4	4	3	3	4	3	4	4	3	3	3	3	3	3	3	4	4	4	4	4	2	2	2	2
1039	2	30	2	3	1	2	3	3	2	2	4	3	2	2	3	3	3	3	4	3	4	3	3	2	4	3	3	5	3	3
1040	1	43	2	3	1	1	5	5	4	4	4	4	4	3	3	3	4	3	3	4	4	4	3	4	4	4	4	4	4	4
1041	2	25	1	2	3	1	6	6	5	4	5	5	4	4	3	4	3	4	3	3	4	4	4	3	3	4	2	3	3	2
1042	1	25	1	2	3	1	6	6	4	2	4	5	4	4	3	4	3	4	4	4	4	5	5	6	6	5	2	2	2	2
1043	2	38	2	3	1	2	4	2	3	2	3	4	2	0	4	4	3	3	3	4	4	3	1	2	4	4	4	5	2	2
1044	2	24	2	3	6	1	5	6	4	5	6	5	2	4	3	4	3	4	4	4	4	4	3	3	3	4	2	2	3	3
1045	1	28	2	3	2	1	5	6	4	4	6	5	1	5	4	4	3	4	4	4	4	4	3	4	4	4	2	2	3	3
1046	2	43	2	3	1	2	5	5	0	3	4	4	0	3	3	3	3	4	4	4	4	3	2	3	4	5	1	1	1	1
1047	2	27	2	4	5	1	3	2	1	1	2	2	0	0	3	3	3	3	4	3	3	2	2	1	2	2	4	5	4	4
1048	2	42	2	3	5	1	5	5	5	5	5	5	5	5	3	4	3	4	4	4	4	4	4	3	4	4	4	4	4	2
1049	2	40	1	3	5	1	4	6	4	6	6	5	3	3	3	3	3	4	4	3	4	3	5	4	4	3	3	3	3	2
1050	2	51	2	3	5	1	4	6	3	3	6	5	3	3	3	3	3	3	3	3	3	4	3	5	5	3	1	1	1	1
1051	2	41	1	3	5	1	3	3	3	3	3	3	3	3	3	2	2	2	2	3	3	3	3	3	3	3	3	4	4	4
1052	1	33	2	3	1	2	5	5	5	3	5	5	5	3	4	3	4	4	4	4	4	5	4	4	5	5	3	3	3	2
1053	2	46	2	3	5	1	2	2	3	3	2	2	1	3	3	3	3	3	4	4	4	2	1	2	2	2	5	5	5	3
1054	2	44	2	3	5	1	5	5	5	5	5	5	4	4	4	3	3	3	4	4	4	5	4	4	5	5	3	3	3	2
1055	2	43	2	3	1	2	4	4	2	4	4	4	2	4	3	3	3	2	2	3	4	4	4	4	5	3	1	1	1	1
1056	2	41	1	3	5	1	5	6	5	5	5	5	5	5	3	4	3	4	4	4	4	6	5	6	6	5	1	2	1	1
1057	2	25	1	4	5	2	4	4	3	3	4	4	2	3	3	3	3	3	3	3	3	4	4	4	5	4	2	5	3	3
1058	2	42	2	3	5	2	2	6	0	4	4	3	3	0	3	3	3	3	3	3	3	3	3	3	4	4	3	3	3	3
1060	2	45	2	3	5	2	3	5	3	2	4	3	3	4	3	4	3	4	4	4	4	4	2	4	5	4	2	3	1	1
1061	2	42	2	2	1	2	5	5	5	3	5	5	4	3	3	1	3	1	2	2	3	3	1	2	4	3	2	3	3	3
1062	2	48	1	3	5	1	5	5	5	5	5	5	5	5	4	3	3	3	4	4	4	4	4	5	5	5	4	2	2	1
1063	2	28	2	4	5	1	4	5	3	4	5	5	0	2	3	4	3	3	4	4	4	3	3	3	3	2	4	3	5	4
1064	2	37	2	3	5	1	5	4	5	4	4	5	4	4	3	3	3	3	3	3	3	5	4	4	5	4	3	3	3	3
1065	2	22	1	4	5	1	4	4	4	3	4	4	2	3	3	3	3	3	4	4	3	4	3	3	5	3	4	4	2	2
1066	2	38	2	3	1	2	4	3	3	3	3	3	4	3	3	3	3	3	3	3	3	5	3	3	5	3	3	3	3	3
1067	2	36	2	3	5	1	5	6	3	6	4	5	3	3	4	3	3	3	4	4	4	5	5	5	5	5	2	2	1	5
1068	2	41	2	3	5	1	5	6	5	6	6	6	3	3	3	2	3	4	4	4	4	5	3	4	5	4	1	1	1	1
1069	2	35	2	1	1	1	2	3	2	3	2	2	2	4	3	3	3	3	3	3	3	4	2	2	2	5	4	4	4	4
1070	2	31	2	3	1	1	3	4	3	3	4	3	3	2	3	3	3	3	3	3	3	3	4	3	4	3	3	3	3	4
1071	2	33	2	3	5	1	4	6	4	4	4	5	0	2	4	3	3	4	4	4	4	4	1	2	4	4	1	4	2	2
1072	1	30	2	3	1	1	3	3	2	3	3	4	2	3	3	3	4	3	4	4	4	3	3	4	4	3	3	3	4	4
1073	2	39	2	3	1	1	3	5	2	5	5	5	0	1	3	3	3	4	4	4	4	2	2	2	3	2	2	2	2	1
1074	2	29	2	3	1	1	4	4	3	4	4	3	2	3	3	3	3	3	3	3	3	4	3	4	4	4	3	4	4	3
1075	2	38	2	2	1	1	6	6	4	5	5	3	3	2	4	3	3	3	4	4	4	3	4	4	4	3	3	1	3	3
1076	2	34	2	3	1	1	1	2	3	2	1	1	1	1	2	3	3	3	3	3	3	2	2	3	3	3	5	5	5	5
1077	1	34	2	2	1	1	5	6	5	6	5	5	3	2	3	4	4	4	4	4	4	4	5	5	5	5	1	1	1	1
1078	1	40	2	1	1	1	3	3	3	3	4	3	3	4	3	3	3	3	3	3	3	4	4	3	3	4	4	3	3	3
1079	1	33	2	2	1	1	3	3	2	4	3	3	2	0	2	3	3	4	4	4	4	4	3	3	3	4	3	3	3	3
1080	1	33	1	3	1	1	3	3	1	2	3	3	6	3	4	3	4	2	3	4	4	4	3	2	2	4	4	5	5	4
1081	1	39	2	2	1	1	5	5	5	5	5	5	4	4	3	3	3	4	4	4	4	4	5	5	5	5	1	1	1	1
1082	1	29	1	3	1	2	4	5	3	0	2	3	5	0	4	3	4	3	4	4	3	4	1	1	4	3	4	4	4	2
1083	2	44	2	3	1	2	4	5	4	5	4	4	4	2	4	3	4	4	3	4	4	6	4	4	4	4	1	2	1	2
1084	2	42	2	3	1	2	2	4	3	4	4	5	2	5	3	3	3	3	2	3	3	3	3	3	4	3	2	4	4	3
1085	1	38	2	3	3	2	2	4	3	4	4	5	2	5	3	3	3	3	2	3	3	3	3	3	4	3	2	4	4	3
1086	2	38	2	3	1	2	2	3	3	4	3	3	6	2	4	4	3	4	4	4	4	4	3	3	4	3	3	3	4	2
1087	2	37	2	3	5	2	3	6	0	4	3	5	0	4	3	3	3	4	4	4	4	3	3	3	4	4	2	2	1	1
1088	1	35	2	2	1	1	4	4	4	3	4	3	2	2	3	3	3	3	3	4	4	3	2	3	1	1	4	3	4	3
1089	2	35	2	3	2	2	4	4	3	4	3	4	2	3	3	3	3	2	2	3	3	4	4	5	5	5	2	2	2	2
1090	2	38	2	3	5	1	5	5	5	4	5	5	4	4	3	4	3	3	4	4	4	5	5	5	5	5	2	2	2	2
1091	2	35	2	3	1	1	3	4	3	3	3	3	3	4	3	4	3	3	3	3	3	4	3	3	4	4	3	3	4	3
1092	1	34	1	3	1	1	3	4	3	3	4	4	3	3	3	4	3	4	4	4	4	3	2	2	2	3	4	4	4	4
1093	2	47	2	3	5	1	4	3	4	3	3	3	2	3	3	3	3	3	4	4	4	3	2	4	4	4	2	4	4	1
1094	2	48	2	3	5	1	6	6	6	6	6	6	5	2	4	4	4	4	4	4	4	6	4	5	6	6	1	6	1	6
1095	1	44	2	4	1	2	2	0	4	2	6	6	1	0	3	3	3	4	4	4	4	2	1	1	2	2	4	5	4	1
1096	2	30	2	2	1	1	4	5	4	4	5	4	3	2	4	3	4	3	3	3	3	5	2	2	5	5	1	1	1	1
1097	2	34	2	3	1	1	3	3	4	3	2	4	2	2	4	4	4	3	3	3	3	4	3	3	3	4	4	4	4	1
1098	2	44	2	3	1	2	5	6	5	6	6	6	3	3	3	4	3	4	4	4	4	2	2	3	6	3	3	6	6	1
1099	2	43	2	3	5	1	5	5	5	3	3	4	4	4	3	3	3	4	4	4	4	5	4	4	4	5	2	2	2	2
1100	2	43	2	4	5	1	4	5	3	4	5	5	5	3	4	3	3	3	3	4	4	5	5	6	5	6	1	1	1	1
1101	1	38	2	3	1	1	1	5	1	0	4	3	0	0	3	3	3	3	4	4	4	2	2	1	2	2	4	5	5	6
1102	2	51	2	3	1	2	3	4	5	4	5	5	0	1	3	3	3	3	3	4	4	2	1	1	5	5	1	2	2	1
1103	2	47	2	3	1	2	3	3	3	3	3	3	3	3	3	3	3	3	3	3	3	4	3	4	4	4	3	3	3	3
1104	2	33	2	3	1	2	0	2	3	3	3	3	3	0	2	2	2	3	4	4	4	3	4	3	3	3	4	3	4	3
1105	2	45	2	3	5	1	6	6	6	6	6	6	6	5	4	4	4	4	4	4	4	6	6	6	6	6	1	1	1	1
1106	2	30	2	3	5	2	3	4	3	5	5	5	3	4	3	3	3	3	4	3	4	2	2	4	3	5	4	3	2	1
1107	2	43	1	3	1	2	4	4	4	4	4	5	3	4	3	3	4	4	4	4	3	5	3	4	4	5	2	2	2	2
1108	1	47	2	3	1	1	3	3	3	3	3	3	3	3	3	4	3	4	4	4	4	4	4	4	4	4	4	4	4	4
1109	1	31	2	3	1	2	4	4	4	4	3	5	4	0	4	4	3	3	3	4	4	5	3	3	5	5	1	1	1	1
1110	2	28	2	3	5	1	3	3	4	2	2	3	4	3	4	3	4	3	3	4	4	3	2	3	4	5	2	4	3	3
1111	2	43	2	3	1	2	4	1	2	2	1	3	2	3	3	4	3	3	3	4	4	3	1	1	3	4	4	5	3	3
1112	2	43	2	3	5	2	4	5	3	5	5	5	3	4	3	3	3	3	4	3	4	2	2	4	3	5	4	2	2	1
1113	2	27	2	3	1	2	4	4	4	5	4	4	4	5	2	3	2	4	4	4	4	3	1	1	4	4	4	2	5	2
1114	2	40	2	3	5	1	3	4	2	3	3	3	2	3	3	3	3	3	3	4	4	3	2	3	3	3	4	3	4	3
1115	2	33	2	3	5	1	2	2	3	3	4	5	0	4	4	3	3	3	4	3	4	1	1	1	4	3	6	6	6	6
1116	2	29	1	3	5	1	3	3	3	2	2	2	2	0	3	3	3	3	3	3	3	4	5	4	4	4	3	3	2	1
1117	2	35	2	3	5	2	5	6	5	6	6	6	5	6	3	3	3	2	3	3	3	5	5	5	5	5	1	1	1	1
1118	2	36	2	3	5	1	5	4	5	3	4	4	5	4	4	4	3	3	3	4	4	3	3	3	3	3	3	5	4	3
1119	2	39	2	3	5	1	4	4	4	4	4	4	3	4	3	3	3	3	3	3	3	5	4	5	5	3	1	1	1	1
1120	2	45	2	4	5	2	5	6	5	5	5	6	6	3	4	4	4	4	4	4	4	4	5	5	6	5	1	1	1	1
1121	2	42	2	3	5	2	3	3	3	2	3	4	2	2	3	3	3	2	3	3	3	4	1	1	4	5	1	4	2	1
1122	2	36	2	2	3	2	4	4	4	4	4	4	4	4	3	3	2	3	4	4	4	4	2	4	5	5	3	3	3	3
1123	2	38	2	2	3	1	4	4	4	4	4	4	3	3	2	3	3	3	3	3	3	5	5	5	5	4	1	1	1	1
1124	2	30	1	3	5	1	4	4	4	4	4	4	4	3	2	3	2	3	3	4	3	5	5	5	3	5	3	2	2	2
1125	2	31	2	3	1	2	2	2	0	2	4	4	0	4	4	4	4	3	3	4	4	2	1	1	4	4	2	6	2	2
1126	2	50	2	3	5	1	4	5	4	2	4	4	4	2	3	3	3	4	4	4	4	4	2	3	3	3	6	6	6	4
1127	2	36	2	3	5	1	5	5	4	5	4	5	4	4	4	4	4	4	4	4	4	5	5	5	5	4	1	1	1	1
1128	2	32	2	3	5	1	6	6	6	5	5	6	5	3	3	3	3	3	3	4	4	6	6	6	6	6	2	2	1	1
1129	2	45	2	3	5	1	2	3	3	2	1	4	0	2	3	3	3	3	3	4	4	5	5	5	5	5	2	2	2	1
1130	2	42	2	3	5	1	4	5	3	3	3	4	2	1	4	4	3	4	4	4	4	5	5	5	5	5	2	4	2	1
1131	2	23	1	4	5	1	4	4	3	4	4	4	2	4	3	3	4	3	4	3	4	5	5	5	5	5	2	2	2	1
1132	2	33	2	1	3	1	3	3	3	4	5	3	3	2	3	3	3	3	3	3	3	4	4	4	4	4	2	4	3	1
1133	2	41	2	2	1	1	3	3	3	3	3	3	3	2	3	3	3	3	3	4	4	3	4	3	3	3	3	4	4	2
1134	2	40	2	2	1	1	5	6	4	6	4	4	4	4	2	3	2	3	3	4	4	4	5	4	4	5	3	3	3	2
1135	2	33	1	2	3	1	3	4	3	2	4	3	1	3	3	3	3	2	3	3	3	4	5	5	5	3	2	3	1	1
1136	2	34	2	2	3	1	5	5	3	4	5	5	3	2	2	3	3	3	3	3	3	4	4	3	3	3	2	2	2	2
1137	2	34	2	2	3	1	4	5	4	4	5	4	3	4	4	3	4	3	3	3	3	5	5	5	5	5	1	1	1	1
1138	2	29	2	2	3	1	3	3	6	3	6	6	3	3	3	3	3	3	3	3	3	6	6	6	6	6	1	1	1	1
1139	2	31	2	2	3	1	4	4	3	6	4	3	2	0	3	4	3	4	4	4	4	6	3	4	4	6	3	5	5	3
1140	2	41	2	3	1	1	3	6	3	3	4	3	4	2	3	3	3	3	4	4	4	5	5	5	5	5	2	3	2	1
1141	2	30	2	2	3	1	5	5	5	5	5	5	5	5	3	3	3	3	3	3	3	5	5	5	5	5	1	1	1	1
1142	2	33	2	2	3	1	5	5	5	5	6	5	4	5	4	3	3	3	3	3	3	5	5	5	5	4	2	2	4	3
1143	2	28	2	2	3	1	6	6	6	6	6	6	5	4	4	4	4	4	4	4	4	6	4	6	6	6	2	3	2	1
1144	2	36	2	3	1	1	5	5	5	4	5	5	3	5	3	3	3	3	3	3	3	5	5	5	5	5	1	1	1	2
1145	2	33	1	2	3	1	5	4	4	2	4	5	3	4	2	3	3	3	3	4	4	4	4	4	4	4	2	2	2	1
1146	1	59	2	5	1	1	5	5	6	5	6	5	4	3	3	3	3	3	3	4	4	3	3	3	3	4	4	4	4	4
1147	1	36	2	3	1	1	5	5	4	4	5	5	2	4	3	3	3	3	3	3	3	5	5	5	5	5	2	2	2	2
1148	2	40	2	4	1	1	3	4	5	6	6	5	3	4	4	4	4	4	4	4	4	4	3	4	3	3	4	5	3	3
1149	2	41	2	2	1	1	4	4	3	3	4	3	1	4	3	3	3	3	3	3	3	5	5	5	5	5	2	2	2	2
1150	2	40	2	2	1	1	0	2	0	6	5	1	0	2	3	3	3	3	3	4	4	1	2	1	1	4	3	5	3	3
1151	1	57	2	4	1	1	6	6	5	6	6	6	3	4	4	4	4	4	4	4	4	4	4	5	5	3	3	3	3	3
1152	2	26	2	3	5	1	2	2	2	3	3	2	3	3	3	3	3	3	3	3	3	3	3	3	3	3	3	3	3	3
1153	1	37	2	3	1	1	3	4	4	3	4	4	3	3	3	3	3	3	3	3	3	4	2	4	3	4	2	4	3	3
1154	2	32	1	2	1	1	0	0	0	6	0	0	0	0	2	4	3	2	3	4	3	1	1	2	1	1	6	6	6	1
1155	2	38	2	3	1	1	3	3	0	1	1	1	0	0	2	3	2	3	3	3	3	2	3	2	3	2	3	3	3	3
1156	2	47	2	2	1	1	3	6	3	3	6	3	3	3	2	4	3	4	4	4	4	4	1	4	4	5	3	5	3	1
1157	2	39	1	3	1	1	4	4	4	2	4	4	4	4	3	3	3	3	3	4	3	4	2	3	3	4	5	2	4	3
1158	2	32	2	2	3	1	4	4	4	4	4	4	4	4	3	3	3	4	4	4	4	4	4	4	4	4	4	4	4	4
1159	1	46	2	3	1	1	4	4	4	4	4	4	4	4	3	3	3	4	4	4	4	5	5	5	5	5	2	2	2	2
1160	1	50	2	2	1	1	3	4	3	4	3	4	3	3	3	3	3	3	3	4	4	5	3	3	4	4	3	3	3	1
1161	1	38	2	2	1	1	4	6	6	6	6	6	3	5	4	4	4	4	4	4	4	5	1	3	5	3	2	4	1	1
1162	1	26	2	2	1	1	5	4	2	0	0	2	4	0	4	4	4	3	3	4	3	5	4	4	4	4	2	5	4	2
1163	1	35	2	2	1	1	4	4	2	4	4	3	2	4	3	3	3	3	3	3	3	3	3	3	3	2	3	4	5	6
1164	2	42	2	3	1	1	3	4	4	4	5	5	4	3	3	3	3	4	4	4	4	5	5	4	4	4	2	3	3	1
1165	2	24	1	3	1	1	4	4	4	3	4	4	3	4	3	3	3	3	4	4	4	4	5	4	4	5	2	3	2	2
1166	1	33	2	2	3	1	6	6	6	6	6	6	6	4	3	4	3	4	4	4	4	4	2	3	4	5	1	4	1	1
1167	2	30	2	3	6	1	2	3	3	3	3	4	2	2	3	3	3	3	4	3	3	4	3	3	4	4	2	2	2	2
1168	2	50	2	1	6	1	6	6	6	6	5	6	4	1	4	4	3	4	4	4	4	5	2	3	2	3	1	1	2	2
1169	2	28	1	2	1	1	5	5	4	3	4	4	4	2	3	4	3	2	3	3	3	5	5	5	5	5	2	3	3	3
1170	2	32	2	2	1	1	5	5	5	5	5	5	4	5	3	3	3	4	4	4	4	5	3	5	5	5	3	5	3	1
1171	2	44	1	3	3	1	5	6	4	4	5	5	1	3	3	3	3	4	3	4	4	3	2	3	4	4	5	6	6	5
1172	2	54	2	3	5	1	3	4	4	3	3	4	3	3	3	3	3	3	3	4	3	3	4	3	4	4	3	4	2	1
1173	2	47	2	3	5	1	4	4	2	3	4	4	2	4	3	2	2	3	4	4	4	4	4	4	5	4	4	4	5	2
1174	2	44	2	3	5	1	5	5	5	5	5	5	5	5	3	3	3	3	3	3	4	5	5	5	5	5	2	2	2	2
1175	2	39	2	4	5	1	4	4	4	4	4	4	4	4	3	3	3	3	3	3	3	4	4	4	4	5	4	4	4	3
1176	2	31	2	3	1	1	2	5	2	5	4	3	1	1	4	4	4	3	4	4	4	5	5	5	6	6	2	1	1	1
1177	2	37	2	2	3	1	3	4	3	3	3	3	3	3	4	3	4	4	4	4	4	4	4	4	4	4	2	2	2	2
1178	2	40	2	2	3	1	2	3	1	3	1	3	1	2	3	3	3	3	4	3	3	3	2	3	3	3	3	4	3	2
1179	2	30	2	2	3	1	5	5	5	5	5	5	5	5	3	4	3	4	4	4	4	5	5	5	5	5	1	1	1	1
1180	1	37	1	2	1	1	4	4	5	4	4	4	4	4	3	4	2	4	4	4	4	3	3	3	4	3	5	4	4	4
1181	1	36	2	3	3	1	2	2	2	2	2	2	2	2	3	3	3	3	3	3	3	5	5	5	5	5	5	5	5	5
1182	2	31	1	2	3	1	5	6	0	0	2	4	0	0	2	3	3	4	4	4	4	1	2	1	1	1	2	2	2	1
1183	2	43	2	3	3	1	4	4	4	4	4	4	4	4	3	3	3	3	4	3	4	4	3	3	4	3	2	2	2	1
1184	1	35	2	3	3	1	4	5	4	0	5	2	0	0	2	4	3	3	4	4	4	1	1	1	1	2	5	4	4	3
1185	1	36	2	2	3	1	5	6	6	6	6	6	3	5	3	4	3	4	4	4	4	2	1	1	5	5	4	1	2	1
1186	1	30	2	2	3	1	4	4	5	5	4	5	4	4	3	3	3	3	3	3	3	4	4	5	5	4	4	5	4	4
1187	2	41	2	4	5	1	5	6	4	3	5	5	0	0	3	3	3	4	4	4	4	4	1	1	2	3	5	5	2	1
1188	2	27	1	4	5	1	4	6	4	2	3	5	1	2	3	3	3	4	4	4	4	3	1	1	4	3	4	5	5	4
1189	1	36	2	3	5	1	3	3	3	2	2	3	3	4	3	3	2	3	4	3	4	3	3	2	3	3	3	3	3	3
1190	2	51	2	3	5	1	6	6	6	6	6	6	6	6	4	4	3	3	3	3	3	4	4	4	4	4	2	2	2	2
1191	2	37	2	3	5	1	2	4	4	4	3	4	3	1	4	4	3	4	4	4	4	4	4	4	4	4	2	2	2	2
1192	2	38	2	3	5	1	3	6	3	3	4	4	3	3	3	3	3	3	4	3	4	3	3	3	5	2	3	4	4	3
1193	2	27	2	5	5	1	5	5	5	4	4	5	4	4	3	4	3	3	4	4	4	4	3	5	5	3	4	4	3	3
1194	2	30	1	3	5	1	5	5	5	5	5	5	5	5	3	3	3	3	3	3	3	5	5	5	5	5	2	2	2	2
1195	2	39	2	3	5	1	4	4	4	4	4	5	4	4	3	3	3	4	2	2	3	4	5	5	5	5	1	1	1	1
1196	2	23	1	4	5	1	3	3	1	0	0	3	1	0	2	3	3	4	4	4	4	5	3	2	3	5	6	6	6	6
1197	2	41	2	3	1	2	3	4	2	3	3	5	2	4	3	3	3	3	4	3	4	5	5	5	4	4	3	2	1	1
1198	2	25	1	4	5	1	5	5	5	3	4	5	3	3	4	3	4	3	3	3	3	4	3	4	5	4	4	3	2	1
1199	2	25	1	4	5	1	5	5	5	4	5	5	5	5	3	3	3	3	2	4	4	5	5	5	5	5	1	1	1	1
1200	2	27	1	4	5	1	4	4	4	4	5	4	5	4	3	4	4	2	4	4	4	4	3	4	5	3	4	5	4	5
1201	2	40	2	3	3	2	4	5	3	4	5	4	3	4	3	3	3	3	3	4	4	4	5	5	5	4	1	1	1	1
1202	2	30	1	3	5	1	2	3	3	2	1	4	3	1	4	3	4	2	4	3	4	3	3	3	3	4	4	4	5	4
1203	2	24	1	3	5	1	5	5	5	5	6	5	3	5	3	4	3	3	3	4	4	5	5	5	5	5	2	2	2	3
1204	1	35	2	3	1	2	3	3	3	4	3	3	3	3	3	3	3	3	2	3	4	3	2	3	3	2	1	2	2	2
1205	2	39	2	3	5	1	5	6	5	3	4	5	3	5	3	4	3	3	4	4	4	5	5	5	5	5	4	4	4	4
1206	2	35	2	3	1	1	4	4	5	4	4	5	3	5	3	3	3	3	3	3	3	5	5	5	5	5	1	2	2	1
1207	1	34	2	3	1	2	3	5	3	4	5	4	3	3	3	3	3	3	3	4	4	3	3	2	5	3	2	2	1	1
1208	2	40	2	3	1	1	4	4	4	3	4	4	4	3	3	3	3	3	3	3	3	4	4	4	4	4	4	4	4	4
1209	2	41	2	3	5	2	5	6	5	2	4	5	4	3	3	4	4	4	3	4	4	3	1	1	5	4	1	1	1	1
1210	1	34	2	3	1	1	4	4	4	4	4	4	3	3	3	3	3	3	3	3	3	4	4	4	4	4	4	4	4	3
1211	2	43	2	3	5	2	3	3	3	2	4	4	0	2	3	3	3	3	4	4	4	3	3	3	4	4	4	4	3	1
1212	1	59	2	3	1	1	6	6	6	6	6	6	6	6	3	4	3	4	4	4	4	5	3	3	4	5	1	1	1	1
1213	1	48	2	1	1	1	5	5	5	5	5	5	5	5	4	4	3	4	4	4	4	5	5	5	5	5	1	1	1	1
1214	2	27	2	4	5	1	3	4	5	4	5	6	5	2	4	4	4	3	4	4	4	3	4	4	4	5	2	6	4	2
1215	2	28	2	3	5	1	5	5	5	5	5	5	4	5	3	3	3	1	3	3	3	4	4	5	5	4	1	1	1	1
1216	1	40	2	3	1	2	4	3	3	3	3	3	3	3	2	3	3	3	3	3	3	3	3	3	4	4	3	3	3	3
1217	2	45	2	3	5	1	4	6	5	5	5	6	4	4	3	4	4	4	4	4	4	4	3	5	5	5	3	3	1	1
1218	2	30	1	3	1	1	5	5	5	5	5	5	5	5	3	3	3	3	3	3	3	4	1	1	4	4	2	6	5	6
1219	2	37	2	3	5	2	3	5	4	3	5	5	1	1	3	4	3	3	4	4	4	5	2	3	5	4	1	2	1	1
1220	2	46	2	4	5	1	2	6	6	4	5	6	5	4	3	4	3	3	3	4	4	6	6	6	6	6	1	1	1	1
1221	2	32	2	3	5	1	4	4	3	4	2	4	3	0	3	4	3	3	4	4	4	4	5	4	4	6	1	1	1	1
1222	2	40	2	3	5	1	4	6	5	5	5	6	4	4	3	4	4	4	4	4	4	4	3	5	5	5	3	3	1	1
1223	2	33	2	3	5	1	4	4	4	2	3	4	4	2	3	3	3	4	4	3	4	4	4	4	4	4	5	5	5	1
1224	2	42	2	3	3	1	3	5	4	5	6	5	2	3	2	2	3	4	4	4	4	2	1	2	2	1	3	3	3	3
1225	2	30	2	3	5	1	5	5	6	5	6	6	3	5	4	4	4	3	4	4	4	6	3	3	6	5	1	2	1	1
1226	2	34	1	4	5	2	3	5	1	5	5	5	1	1	3	4	3	3	4	4	4	5	2	3	5	4	1	2	1	1
1227	2	33	2	4	5	1	4	5	3	5	3	3	1	2	3	3	3	4	4	4	4	3	2	3	5	2	1	1	1	1
1228	2	30	2	3	5	1	3	4	4	4	4	4	3	3	3	3	3	2	3	3	4	4	3	4	3	5	3	4	3	3
1229	2	25	1	4	5	1	5	6	3	4	4	5	2	4	3	4	3	4	4	4	4	5	3	4	5	4	2	2	2	1
1230	2	30	2	3	3	2	6	6	6	5	5	6	3	4	3	3	3	3	3	3	3	6	6	6	6	6	1	1	1	6
1231	2	43	2	3	5	1	3	6	4	5	6	5	5	5	3	3	3	3	3	3	3	4	4	3	3	5	1	2	1	1
1232	2	45	2	3	5	2	5	5	5	4	6	4	4	5	3	3	3	4	4	4	4	5	5	5	5	5	2	1	2	1
1233	1	34	2	3	1	2	3	4	2	3	4	4	2	2	3	3	3	3	3	4	4	4	5	5	4	5	3	3	3	2
1234	2	37	2	3	5	1	3	3	3	4	4	4	3	3	3	3	3	3	4	4	4	4	3	2	4	2	6	6	4	3
1235	2	49	2	4	5	1	3	4	5	4	5	4	4	4	3	3	3	3	3	3	3	3	3	4	4	4	2	3	1	1
1236	2	30	1	2	3	1	3	3	4	3	4	3	2	0	3	3	3	3	3	3	4	3	3	3	3	3	4	4	4	4
1237	2	48	2	3	5	1	6	6	5	5	5	6	6	5	3	3	3	3	3	3	4	5	5	5	5	5	2	3	3	3
1238	1	48	2	3	1	1	5	6	3	3	6	4	3	3	3	4	3	4	4	4	4	4	3	4	3	5	2	3	3	2
1239	2	48	2	3	1	1	3	3	3	3	3	3	3	3	3	3	3	3	3	3	4	3	3	3	3	3	3	3	3	3
1240	2	38	2	3	1	1	3	3	3	3	3	3	3	3	2	4	2	3	4	4	4	3	3	3	3	3	3	3	4	3
1241	1	27	2	2	3	1	3	4	3	4	4	3	3	3	2	3	2	4	4	4	4	3	4	4	4	3	3	4	3	3
1242	2	49	2	3	3	1	4	3	4	3	3	5	3	4	3	4	3	3	4	4	4	4	5	4	5	4	1	2	1	1
1243	2	40	2	3	1	1	6	6	6	5	6	6	6	5	4	4	3	3	4	4	3	5	6	5	5	5	1	1	1	1
1244	1	44	2	3	1	1	5	6	6	5	5	6	5	6	3	3	3	4	4	4	4	3	3	2	2	3	5	2	5	4
1245	2	41	2	3	1	1	3	4	1	0	4	2	0	0	3	3	2	3	4	4	4	4	3	4	5	4	3	4	3	1
1246	2	47	2	3	1	1	5	5	5	5	5	5	5	5	3	2	3	2	3	3	3	4	4	4	4	4	3	3	3	3
1247	1	27	2	3	1	1	5	5	5	6	6	5	6	5	4	3	3	4	4	4	4	5	5	5	5	5	1	1	1	1
1248	2	31	2	2	1	2	4	4	4	4	4	4	4	3	3	3	3	3	3	3	3	4	5	4	5	5	5	5	5	5
1249	1	36	2	2	1	1	5	5	4	5	5	5	5	0	3	3	3	4	4	4	4	4	1	3	5	4	6	6	6	6
1250	1	30	2	2	1	1	5	5	4	6	3	6	4	3	2	3	3	3	3	4	4	5	5	5	5	5	1	1	1	1
1251	2	49	2	3	5	1	5	6	6	6	6	6	6	4	3	3	3	4	4	4	4	5	5	5	5	4	3	3	3	1
1252	1	46	2	4	1	2	5	4	4	1	3	4	0	5	4	4	3	4	4	4	4	6	2	3	6	5	1	3	1	1
1253	2	50	2	3	5	1	5	6	5	6	5	6	5	6	3	4	3	4	4	4	4	4	5	5	5	5	1	1	1	1
1254	1	40	2	3	1	2	3	3	4	4	6	6	6	3	2	3	3	3	3	3	3	3	2	3	3	2	2	2	2	4
1255	1	28	2	3	3	2	5	5	5	5	5	5	3	5	3	4	3	3	3	3	3	5	2	3	5	4	2	2	2	2
1256	2	50	2	4	1	2	4	4	3	4	6	6	6	4	3	4	3	4	4	4	4	3	3	3	4	5	3	3	3	3
1257	1	59	2	3	3	1	6	6	6	6	6	6	6	6	3	4	3	4	4	4	4	6	6	6	6	6	1	1	1	1
1258	1	40	2	3	1	2	2	2	2	3	3	2	2	3	3	3	3	3	3	3	4	3	2	3	3	3	3	2	2	2
1259	2	29	2	3	5	1	6	6	6	6	6	6	6	6	4	4	4	4	4	4	4	6	6	6	6	6	1	1	1	1
1260	1	43	2	2	1	1	4	6	3	6	6	5	0	0	1	4	4	4	4	4	4	1	4	3	4	4	6	6	6	1
1261	1	41	2	2	1	1	3	4	4	4	5	4	4	3	3	3	3	4	4	3	3	4	5	2	4	5	4	5	4	3
1262	2	29	2	3	5	1	4	4	4	5	4	4	5	4	3	3	3	2	3	3	3	5	3	5	5	5	2	2	2	2
1263	2	29	2	3	1	2	2	3	3	3	4	4	3	3	3	4	3	3	4	4	4	3	2	2	3	4	2	5	2	1
1264	2	24	1	4	5	2	6	6	6	6	6	6	6	6	4	4	4	4	4	4	4	5	4	5	5	6	1	1	1	1
1265	1	26	1	3	1	2	5	5	5	5	5	5	5	5	3	3	3	3	3	3	3	5	4	5	5	5	3	3	3	3
1266	2	27	1	2	3	1	5	5	5	5	5	5	5	4	3	3	3	2	3	3	3	5	5	5	5	5	2	4	2	1
1267	2	34	2	3	1	2	4	4	4	3	4	4	3	3	3	3	3	2	3	3	3	3	4	3	4	4	3	4	4	3
1268	2	30	2	3	1	2	4	4	4	2	4	4	4	4	3	3	3	2	3	3	3	4	3	4	4	5	2	2	3	3
1269	2	22	1	4	5	1	6	6	5	6	6	6	3	4	4	4	4	4	4	4	4	6	6	6	6	6	1	2	2	3
1270	2	39	2	3	5	2	4	5	5	5	4	5	3	4	3	3	3	4	4	4	4	3	4	3	3	3	2	2	1	1
1271	2	34	2	3	5	1	4	4	4	4	4	4	3	4	3	3	3	3	3	3	3	5	4	4	4	5	2	2	2	2
1272	2	35	2	1	1	1	3	3	3	3	4	3	3	3	3	3	3	3	3	3	3	3	4	4	4	4	3	4	4	3
1273	2	33	2	3	1	1	5	5	5	5	5	5	4	4	3	3	3	3	3	3	3	5	5	5	5	5	2	4	2	2
1274	2	39	1	3	5	2	3	3	3	4	4	3	2	2	3	4	3	4	3	4	3	4	4	4	4	4	3	4	4	3
1275	1	31	2	3	1	2	4	6	4	5	5	5	6	4	4	4	3	3	4	3	3	3	3	3	5	3	3	2	2	2
1276	2	45	2	3	5	1	2	6	4	5	5	6	5	5	3	3	4	3	4	4	4	3	3	3	3	4	3	3	3	2
1277	1	45	1	4	3	1	4	5	3	5	4	5	3	3	3	3	3	3	3	4	4	3	3	4	4	4	3	3	3	1
1278	2	28	2	3	5	1	6	6	1	5	5	5	6	5	4	4	3	2	4	3	4	4	4	4	5	5	4	4	4	3
1279	2	34	2	2	1	1	6	6	6	6	6	6	6	6	4	4	4	4	4	4	4	6	6	6	6	6	1	1	1	1
1280	2	53	1	4	5	1	6	6	6	6	6	6	6	6	3	3	3	3	3	3	3	4	2	3	3	4	3	3	3	2
1281	1	31	2	3	1	2	5	5	5	5	6	6	3	4	3	3	3	3	3	3	4	6	1	6	6	6	1	1	1	1
1282	2	42	2	1	1	1	3	4	4	4	4	4	2	2	3	3	2	3	3	3	3	4	4	4	4	4	1	1	1	1
1283	1	55	2	3	1	1	5	4	3	5	5	5	6	3	2	3	2	3	3	3	3	3	1	2	2	2	3	1	1	1
1284	2	42	1	3	1	2	4	6	3	5	4	5	4	4	3	3	4	3	4	4	2	4	3	3	5	3	3	2	2	1
1285	2	29	2	4	5	1	6	6	6	5	5	6	5	5	3	3	3	3	3	3	3	6	6	6	6	6	1	1	1	1
1286	2	29	1	2	3	1	3	6	3	5	5	5	3	4	4	3	4	3	3	3	3	5	4	5	5	5	1	1	1	1
1287	2	36	2	2	1	1	3	3	4	2	3	4	2	2	3	3	3	3	3	3	3	3	4	2	2	3	2	2	2	2
1288	2	45	2	2	1	1	4	4	3	3	3	4	4	3	2	3	3	4	4	4	4	3	5	3	3	3	3	3	4	2
1289	1	48	2	2	1	1	4	4	4	4	4	4	4	4	3	3	3	2	3	3	3	5	5	5	5	5	3	3	3	3
1290	2	44	2	3	5	1	5	5	5	4	5	5	5	5	3	3	2	4	4	3	3	5	4	4	5	5	3	3	3	4
1291	2	27	1	3	5	1	4	5	5	3	4	5	3	4	3	4	3	3	4	4	4	5	4	5	5	6	2	2	3	3
1292	2	31	2	3	5	1	2	3	2	1	1	3	0	1	3	2	3	2	4	4	3	3	3	3	3	5	4	4	4	4
1293	2	39	2	3	5	1	2	3	3	5	6	4	1	1	3	3	3	2	4	4	4	1	3	2	1	3	3	4	3	3
1294	2	34	1	3	5	1	4	5	3	3	4	4	2	3	3	3	4	3	4	4	4	4	5	5	5	4	2	3	2	1
1295	2	26	2	4	5	1	4	5	4	4	4	4	4	0	4	4	4	3	4	4	4	4	5	4	5	6	3	4	2	2
1296	2	30	2	4	5	1	3	5	4	3	3	4	2	3	4	3	3	2	4	4	4	4	3	4	4	4	3	3	3	3
1297	2	38	2	3	5	1	4	6	4	2	6	5	2	4	4	4	4	4	4	4	4	6	3	3	5	6	3	3	3	3
1298	2	57	2	2	5	1	6	6	6	6	6	6	5	5	4	4	4	4	4	4	4	6	6	6	6	6	1	1	1	1
1299	2	41	1	3	5	1	3	2	1	0	1	4	0	0	3	3	3	2	4	4	4	1	1	1	1	1	4	4	4	4
1300	1	45	2	3	1	1	1	1	1	0	0	1	1	0	3	3	3	3	3	3	3	1	1	1	1	1	5	5	5	1
1301	1	28	1	3	1	1	4	5	5	6	4	5	5	4	3	3	3	3	3	3	3	3	2	3	3	3	1	1	1	1
1302	2	29	2	1	1	1	4	5	4	4	5	5	3	5	3	3	3	3	3	3	3	5	5	5	5	5	1	1	1	1
1303	2	34	2	2	1	1	4	4	4	4	4	4	4	5	3	3	3	3	3	3	3	4	4	4	4	4	2	4	4	4
1304	2	43	2	1	1	1	5	5	5	3	4	5	4	0	4	3	3	4	4	4	4	5	2	1	4	6	6	5	5	1
1305	2	40	2	2	1	1	4	4	4	3	4	4	4	4	4	4	4	3	3	3	3	5	6	5	5	5	1	1	1	1
1306	2	38	2	2	1	1	3	3	4	2	3	4	2	4	3	3	3	3	3	4	4	2	2	2	2	4	5	4	5	5
1307	2	47	2	2	1	1	3	5	5	5	5	5	3	4	3	3	2	4	4	4	4	2	3	3	3	1	3	2	3	1
1308	2	39	2	2	1	1	6	6	6	6	6	6	6	6	4	4	4	4	4	4	4	6	5	6	6	6	1	1	1	1
1309	2	26	1	2	1	1	3	4	4	3	4	4	3	3	3	3	3	3	3	3	3	4	2	3	4	4	2	3	3	2
1310	1	37	2	3	1	1	4	4	3	2	4	4	2	3	3	4	3	4	4	4	4	4	4	4	4	4	2	2	2	2
1311	2	36	2	3	3	1	4	4	3	2	4	4	2	3	3	3	3	4	4	4	4	4	4	4	4	4	2	2	2	2
1312	2	36	2	1	6	1	6	5	6	6	6	6	6	6	3	3	3	2	4	4	4	3	1	1	5	3	3	3	3	3
1313	2	41	2	3	5	1	3	5	5	4	5	5	3	4	3	3	3	2	4	4	4	4	5	5	5	5	1	1	1	1
1314	2	45	1	3	5	1	3	5	3	5	5	5	0	5	4	4	3	3	4	4	4	3	1	1	3	2	1	2	1	1
1315	2	51	2	3	5	1	2	3	2	4	3	2	0	3	3	3	3	4	4	4	4	2	1	2	4	3	2	3	2	2
1316	1	36	2	2	3	1	3	4	2	4	5	3	3	2	4	4	4	3	4	4	4	5	2	2	5	5	1	1	1	1
1317	1	34	2	3	3	1	3	5	2	2	5	2	1	2	3	3	3	3	3	3	3	2	2	3	1	3	3	4	4	3
1318	2	29	2	3	5	1	5	6	4	5	5	5	4	5	4	4	3	4	4	4	4	5	5	4	4	2	1	1	1	1
1319	1	52	2	3	3	1	5	5	3	3	5	3	3	3	3	3	3	3	3	3	3	5	3	4	4	5	2	2	2	2
1320	1	29	1	3	6	1	6	6	6	6	6	6	6	6	3	4	3	4	4	4	4	5	6	5	3	5	6	6	6	6
1321	2	38	2	4	5	1	5	5	5	3	4	5	4	3	4	3	4	3	3	3	4	4	4	3	5	5	4	4	4	4
1322	2	25	1	4	5	1	3	4	2	3	3	3	1	2	3	3	3	2	3	3	3	4	4	4	4	4	3	3	3	3
1323	2	45	2	3	5	1	5	6	5	6	6	6	3	4	4	3	3	4	4	4	4	5	4	4	4	3	2	2	2	1
1324	2	42	2	3	5	1	4	4	4	3	3	4	4	4	2	2	4	4	3	4	4	4	3	4	4	4	3	3	3	3
1325	2	40	2	3	5	1	2	2	2	2	2	2	2	2	3	2	3	3	2	2	3	3	1	3	3	3	6	6	6	6
1326	2	52	2	3	5	1	4	4	5	4	4	6	5	6	3	4	4	4	2	3	4	5	5	5	4	5	4	3	4	1
1327	2	40	2	3	5	1	6	6	4	4	5	5	4	4	4	3	4	4	4	4	4	4	3	4	4	4	6	6	6	6
1328	2	45	2	3	5	1	6	6	6	3	4	6	3	5	2	4	3	3	4	4	4	4	3	3	5	3	4	6	6	4
1329	2	40	2	3	1	1	6	6	6	6	6	6	6	6	3	4	4	4	4	4	4	5	5	5	5	5	1	1	1	1
1330	1	30	2	2	1	1	3	5	2	0	1	2	2	3	4	3	3	4	4	4	4	2	2	2	2	3	5	6	6	6
1331	1	40	2	1	1	1	2	2	2	5	5	4	5	3	2	2	2	3	3	3	3	2	2	3	3	5	3	3	5	5
1332	1	45	2	1	1	1	5	5	4	6	6	5	5	5	4	3	4	3	3	3	4	4	3	4	5	6	1	1	1	1
1333	1	38	2	2	1	1	4	4	3	4	4	4	3	3	3	3	3	4	4	4	3	5	5	4	5	5	1	2	1	1
1334	1	45	2	3	1	2	0	2	0	2	0	1	0	0	2	3	3	3	4	4	4	1	1	1	2	2	4	4	3	3
1335	1	34	2	1	1	1	4	4	4	5	4	4	4	4	3	4	3	4	4	4	4	4	4	4	5	4	3	4	3	3
1336	1	40	2	1	1	1	6	6	6	6	6	6	5	5	4	4	4	4	4	4	4	5	5	5	6	6	1	1	1	1
1337	2	34	2	3	5	2	6	6	5	6	5	5	5	4	4	4	4	3	4	4	4	5	3	3	5	6	1	1	1	1
1338	2	45	2	3	1	2	2	4	3	3	5	4	6	4	3	4	3	3	4	4	4	3	1	2	5	4	3	5	4	3
1339	2	35	2	3	1	2	3	3	3	4	4	3	1	4	4	4	4	3	3	4	4	3	3	3	3	5	2	4	2	1
1340	1	39	2	1	1	1	6	6	6	6	6	6	6	6	4	4	4	4	4	4	4	6	6	6	6	6	1	1	1	1
1341	2	29	2	2	1	2	3	3	3	2	3	3	0	0	3	4	3	4	3	3	3	4	5	4	5	5	3	5	4	4
1342	2	35	2	2	1	1	4	5	4	4	3	4	2	4	3	3	3	4	4	4	4	4	3	4	4	4	3	3	3	3
1343	2	40	2	4	1	2	4	4	5	3	4	5	3	4	3	3	3	3	3	3	4	4	5	5	4	3	5	3	3	5
1344	2	51	2	5	5	1	5	5	5	5	4	6	5	4	4	4	4	3	4	4	4	4	5	5	5	4	2	2	2	1
1345	2	28	2	3	5	2	4	4	3	4	5	5	3	3	3	3	3	1	3	3	3	5	4	5	5	5	1	1	1	1
1346	2	45	2	2	1	1	1	2	2	2	3	2	1	2	3	4	3	3	3	4	4	2	3	2	2	3	4	4	4	4
1347	2	47	2	4	5	1	5	6	4	3	6	5	4	3	4	4	4	4	4	4	4	3	3	5	5	6	2	2	1	1
1348	2	38	2	3	5	1	6	6	6	6	6	6	6	4	4	4	3	4	4	4	4	6	6	6	6	6	1	1	1	1
1349	2	33	2	3	5	1	5	6	4	4	6	5	4	4	3	4	3	2	4	4	4	4	4	4	4	3	2	2	2	1
1350	2	32	2	3	1	2	3	3	2	1	3	3	1	1	2	3	3	3	3	3	3	2	3	3	2	3	2	4	4	2
1351	2	36	2	3	1	1	3	6	3	6	4	4	2	5	3	3	4	3	4	4	4	4	2	3	6	2	4	2	4	4
1352	2	32	2	3	5	2	5	6	5	5	4	6	5	4	4	4	4	4	4	4	4	6	5	6	6	6	1	1	1	1
1353	1	28	1	1	1	1	4	4	4	3	3	4	3	4	2	2	3	2	2	3	3	4	3	3	4	3	3	4	3	4
1354	2	25	2	4	5	2	1	1	2	1	0	3	0	1	4	4	4	4	4	4	4	4	2	1	4	6	3	5	3	3
1355	2	33	1	3	5	1	5	5	5	5	5	5	5	5	4	4	3	3	4	4	4	5	4	5	5	5	2	2	2	2
1356	2	41	2	3	5	1	6	5	5	6	5	5	5	5	2	4	3	3	4	4	4	5	4	3	5	5	1	1	1	1
1357	2	43	2	3	5	1	4	4	5	4	4	5	4	4	3	3	3	3	3	3	3	4	4	4	5	4	3	3	3	3
1358	2	49	2	4	1	2	6	6	6	3	5	6	4	3	3	4	3	3	3	3	4	5	5	5	5	5	1	1	1	1
1359	1	32	1	3	3	2	4	3	2	4	4	5	4	4	3	3	3	2	3	3	3	5	4	4	2	4	5	4	4	5
1360	1	53	2	2	1	1	5	5	5	4	5	4	5	2	4	4	4	4	4	4	4	5	5	5	5	5	1	1	1	1
1361	2	27	1	3	5	2	5	6	5	5	5	6	5	4	4	4	4	4	4	4	4	6	5	6	6	6	1	1	1	1
1362	2	49	2	4	1	2	5	6	4	4	5	5	3	4	2	3	3	4	4	4	4	4	2	2	3	4	2	4	4	2
1363	2	33	2	3	5	1	3	6	4	3	4	4	2	4	4	3	4	4	4	4	4	4	2	3	4	4	1	3	2	1
1364	2	36	2	3	5	1	4	4	4	4	5	5	2	5	3	4	3	3	3	3	3	5	4	5	5	5	2	4	2	2
1365	1	54	2	2	1	1	5	5	4	6	6	5	4	5	3	3	3	4	4	4	4	6	6	6	6	6	1	1	1	1
1366	2	36	2	3	5	1	3	3	3	3	3	3	3	3	3	3	3	4	4	4	4	4	4	4	4	4	3	3	3	3
1367	1	40	2	3	1	2	6	6	6	6	4	6	5	6	1	2	3	4	4	4	4	4	1	1	1	5	3	3	3	3
1368	2	22	1	4	5	2	1	1	2	1	1	3	2	0	3	3	3	3	4	3	4	4	2	5	5	5	3	4	4	5
1369	2	36	2	3	3	2	3	4	3	4	3	4	2	3	2	3	3	3	3	3	4	4	3	3	4	4	4	3	3	2
1370	2	48	1	4	5	2	3	3	4	3	4	5	4	6	3	3	3	3	4	4	3	4	3	3	4	4	2	2	3	2
1371	2	44	2	3	5	2	5	5	5	0	2	5	4	5	4	3	4	4	4	4	4	5	2	2	5	6	1	2	2	1
1372	2	31	2	3	1	2	6	6	6	6	6	6	6	6	4	4	4	3	4	4	4	6	6	1	2	6	6	6	6	6
1373	2	50	2	3	5	2	3	4	2	2	3	4	1	2	3	3	3	2	3	3	3	4	2	2	3	3	2	2	1	1
1374	1	51	2	3	1	2	3	4	3	4	4	4	4	2	3	3	3	3	3	3	3	1	2	2	4	4	4	5	4	3
1375	2	49	2	3	1	2	5	4	4	3	3	3	3	3	2	3	3	3	4	3	4	3	3	2	5	4	3	3	3	3
1376	2	36	2	2	3	1	5	5	2	5	5	3	0	0	3	3	3	4	4	4	3	3	1	1	2	4	5	5	6	6
1377	2	47	2	3	1	2	4	5	4	6	5	5	3	5	3	3	3	2	3	3	3	6	5	5	5	5	1	1	1	1
1378	2	45	2	4	1	2	4	5	5	5	4	5	4	4	3	3	3	4	3	3	3	4	4	4	4	4	1	1	1	1
1379	2	27	2	2	3	1	3	4	3	3	3	3	2	3	3	3	3	2	3	3	3	3	1	3	3	3	4	4	3	3
1380	2	38	2	4	1	1	4	4	4	4	4	4	4	4	3	3	3	3	3	3	3	4	4	4	4	4	4	4	4	4
1381	2	37	2	3	1	1	6	6	6	6	6	6	6	6	4	4	4	1	4	4	4	6	3	3	6	2	1	1	1	1
1382	2	30	1	2	3	1	0	6	3	0	3	3	0	0	3	3	3	2	3	3	4	1	1	1	1	3	5	6	6	6
1383	2	25	1	3	5	1	0	6	3	0	3	3	0	0	3	3	3	2	3	3	4	1	1	1	1	3	5	6	6	6
1384	2	26	1	2	3	1	3	4	2	1	5	3	1	4	2	3	3	4	3	3	4	1	1	1	1	2	4	4	5	5
1385	2	28	2	4	5	1	6	6	6	6	6	6	6	6	3	3	3	3	3	3	3	6	6	6	6	6	1	1	1	6
1386	2	27	2	4	5	1	2	3	3	3	2	3	3	2	3	3	3	3	3	3	4	5	5	5	5	5	3	3	4	5
1387	2	25	1	4	5	2	4	5	4	5	4	3	3	4	4	4	4	3	3	3	4	5	3	4	5	5	1	2	2	2
1388	2	36	2	3	5	1	3	3	3	3	3	3	3	3	3	3	3	3	4	4	4	5	3	5	5	5	4	4	4	3
1389	2	42	2	3	1	2	1	1	2	4	2	3	2	4	1	2	2	2	3	2	3	1	1	2	2	2	5	5	5	5
1390	2	28	2	3	5	1	2	1	1	1	2	1	0	1	4	3	4	3	3	4	4	3	3	2	2	4	1	4	3	1
1391	2	31	1	1	1	1	2	4	2	0	2	4	2	0	3	3	3	2	3	4	4	3	4	4	4	5	6	2	2	1
1392	2	30	2	3	6	1	5	5	5	4	4	5	5	4	3	3	3	3	4	4	4	5	5	5	5	5	3	3	3	3
1393	2	30	2	3	5	2	4	4	4	3	5	5	3	3	4	4	3	3	4	4	4	5	1	1	3	5	2	5	2	2
1394	2	52	2	3	5	1	5	5	5	5	4	5	4	4	3	3	3	3	3	3	3	5	5	5	5	5	1	1	1	1
1395	1	30	2	2	1	1	4	3	3	4	3	3	3	4	2	2	1	2	2	2	2	4	3	4	4	4	4	3	4	3
1396	2	51	1	3	5	1	6	6	6	6	6	6	6	6	4	4	4	4	4	4	4	6	6	6	6	6	1	1	1	1
1397	1	40	2	3	1	1	3	4	4	4	4	4	3	3	3	3	3	3	3	2	2	3	4	3	4	4	4	3	4	3
1398	2	46	2	4	1	2	6	6	6	5	3	6	2	5	4	4	4	3	4	4	4	5	3	5	4	5	2	4	2	2
1399	2	52	2	4	5	2	2	3	3	3	3	3	3	3	3	3	3	4	4	3	3	3	2	2	2	5	3	2	2	2
1400	2	27	1	3	1	2	2	2	2	1	2	3	1	4	3	3	3	3	3	3	3	4	4	4	4	4	4	4	4	3
1401	2	32	2	3	5	1	6	6	6	6	6	6	6	6	3	4	3	4	4	4	4	6	6	6	6	6	2	2	2	2
1402	2	21	1	3	5	1	4	5	4	5	5	5	4	5	3	3	3	3	4	4	4	4	5	4	4	4	1	4	4	4
1403	2	45	2	2	1	1	3	3	2	5	4	4	2	3	2	4	3	4	4	4	4	4	3	3	4	4	2	2	2	2
1404	2	52	2	3	1	2	3	4	3	2	5	4	4	0	3	3	3	3	3	4	4	4	3	5	4	3	2	2	2	1
1405	2	43	2	3	1	2	2	2	3	3	4	3	2	2	3	3	3	3	4	3	4	4	4	3	3	4	4	4	4	3
1406	2	30	2	3	3	2	6	6	6	6	6	6	6	6	4	4	4	4	4	4	4	6	6	6	6	6	1	1	1	1
1407	2	50	2	3	5	1	6	6	6	4	4	6	3	4	4	4	4	3	4	4	4	5	5	5	5	4	5	5	1	1
1408	1	51	2	5	6	2	6	6	6	6	6	6	4	6	4	4	4	4	4	4	4	6	6	6	6	6	1	1	1	1
1409	2	36	2	3	5	1	4	5	4	6	5	5	3	3	4	4	3	4	4	3	4	6	5	5	6	6	1	2	1	2
1410	2	34	2	4	5	1	6	6	6	6	6	6	6	6	4	4	4	4	4	4	4	6	4	6	6	6	1	1	1	1
1411	2	22	1	4	6	1	6	6	6	6	6	6	6	6	4	4	4	3	4	4	4	5	6	6	6	6	2	4	4	2
1412	1	29	2	3	1	2	6	6	6	6	6	6	6	6	4	4	4	4	4	4	4	6	6	6	6	6	1	1	1	1
1413	2	43	2	3	5	1	4	4	3	3	3	4	3	4	4	4	3	3	4	4	4	4	2	3	4	3	2	2	2	2
1414	2	48	2	3	1	2	4	5	4	2	6	4	3	2	4	3	3	4	4	4	4	3	4	5	3	4	5	5	5	3
1415	2	41	2	3	1	2	5	5	3	3	3	4	2	3	4	4	4	4	3	3	4	4	4	4	4	4	2	2	2	4
1416	1	50	2	3	1	1	5	4	6	5	4	5	3	6	4	4	3	4	4	4	4	5	2	4	5	4	1	3	2	1
1417	2	50	2	3	1	2	3	4	4	4	4	4	3	3	4	3	3	4	4	4	4	4	3	3	5	6	2	3	3	2
1418	2	40	2	4	1	2	4	5	2	3	3	4	2	3	3	4	3	3	4	3	4	4	5	5	5	5	1	2	1	1
1419	2	36	2	2	1	1	3	4	3	3	3	3	3	3	4	4	4	4	4	4	4	4	4	4	4	4	2	2	2	2
1420	2	38	2	2	1	2	3	5	4	5	5	4	6	4	2	3	3	3	3	4	4	3	1	2	4	3	3	2	3	3
1421	2	44	2	3	5	1	6	6	4	6	6	6	3	4	3	3	3	3	4	4	4	2	4	4	3	4	5	1	1	1
1422	2	36	2	3	1	1	5	5	5	5	5	5	4	5	3	3	3	3	4	4	4	3	4	5	4	3	2	2	2	2
1423	1	30	2	3	1	1	3	0	3	2	0	2	3	2	1	2	3	3	4	4	4	1	3	1	1	3	6	6	6	6
1424	2	49	2	3	1	2	5	5	4	5	5	5	4	1	3	3	3	3	3	3	3	3	1	2	5	5	2	2	2	1
1425	1	41	2	1	3	1	3	2	3	5	4	4	3	2	3	3	3	4	4	4	4	4	3	4	3	5	2	4	5	3
1426	2	35	2	3	5	1	5	5	5	4	6	5	5	4	4	2	4	3	3	4	4	5	4	4	5	5	4	4	4	2
1427	2	37	2	2	3	1	6	6	5	5	5	6	5	2	4	3	3	4	4	4	4	5	5	5	5	5	1	1	1	1
1428	2	44	2	3	3	2	6	5	6	6	6	6	5	3	4	4	3	4	4	4	4	5	5	5	5	5	1	1	1	1
1429	2	38	2	3	5	1	3	3	2	0	0	2	2	0	3	3	3	3	4	4	4	4	2	3	4	3	1	1	1	1
1430	2	43	2	5	1	2	0	6	0	0	6	6	0	0	3	3	3	3	3	3	3	5	2	3	5	5	3	3	2	1
1431	2	25	2	4	6	1	6	6	6	6	6	6	3	6	4	4	4	4	4	4	4	6	6	6	6	6	1	1	1	1
1432	2	27	2	3	3	1	5	5	5	5	5	5	5	5	3	3	3	3	3	3	3	5	5	5	5	5	2	2	2	2
1433	2	29	1	2	5	1	5	4	4	2	3	4	1	3	3	4	4	3	4	4	4	4	3	3	4	4	4	4	4	3
1434	2	37	2	4	5	1	5	5	5	5	5	5	5	5	4	3	4	3	3	3	3	6	4	6	6	6	3	4	3	4
1435	1	28	2	3	3	1	6	5	0	3	5	6	0	3	3	4	3	3	3	4	4	5	4	4	4	5	1	1	1	1
1436	2	22	1	3	6	1	5	5	4	5	4	4	0	0	3	3	4	4	4	4	4	4	3	4	4	5	3	3	3	4
1437	2	27	2	2	1	1	4	4	2	1	2	3	2	1	3	3	2	3	3	3	4	3	2	2	3	3	2	2	2	2
1438	2	30	1	4	5	2	5	5	3	5	5	5	4	5	4	3	4	3	3	3	4	5	5	5	5	5	1	1	1	1
1439	2	28	2	2	3	1	4	4	4	4	3	4	3	4	2	4	4	3	1	1	1	6	1	2	5	6	2	2	1	1
1440	2	34	2	4	5	1	0	0	0	0	0	0	0	2	2	2	3	3	4	4	4	3	1	1	1	3	5	5	5	3
1441	2	30	2	3	3	2	5	6	4	5	5	6	4	3	4	4	4	3	4	4	4	6	6	6	6	6	1	2	1	1
1442	2	35	2	3	5	1	3	3	0	1	0	2	1	1	2	3	3	3	4	3	3	3	2	2	2	3	6	6	6	5
1443	2	25	1	2	1	1	6	6	6	5	5	6	5	6	4	4	4	4	4	4	3	4	5	4	4	4	5	5	6	5
1444	2	39	2	2	5	1	5	5	5	5	5	5	4	5	3	3	3	3	3	4	4	5	5	5	5	5	2	3	3	2
1445	1	26	1	2	1	1	4	4	4	5	2	4	3	3	3	3	3	4	4	3	4	5	5	5	5	5	2	5	2	2
1446	1	48	2	1	1	1	4	4	4	4	4	4	3	4	3	3	3	4	3	3	4	4	5	4	4	4	3	3	3	3
1447	1	27	2	2	3	1	5	5	5	6	5	5	5	5	4	3	3	3	3	3	3	6	5	5	5	6	2	2	2	2
1448	2	48	2	3	5	1	5	5	6	5	5	6	5	5	3	3	4	4	4	4	4	4	5	4	3	3	4	4	1	3
1449	2	30	2	3	5	1	4	5	3	4	5	4	2	4	4	4	4	3	4	4	4	4	4	5	5	5	1	2	5	1
1450	2	44	2	2	5	1	4	4	4	3	4	4	3	5	2	3	3	3	4	4	4	3	3	3	3	3	2	2	2	2
1451	1	23	1	4	5	1	5	5	5	5	5	5	3	5	3	4	3	3	3	3	4	5	3	5	5	5	2	2	2	2
1452	2	50	2	4	5	2	6	6	6	5	6	6	5	4	3	4	4	3	3	4	4	6	3	5	6	5	4	6	6	3
1453	2	29	1	3	5	1	5	6	4	4	5	5	3	4	4	4	3	4	4	4	4	5	3	4	6	4	3	2	2	1
1454	2	58	2	2	1	1	6	6	5	5	5	6	5	5	4	3	3	4	4	4	4	3	3	3	3	3	3	3	3	2
1455	1	30	2	1	1	1	5	5	5	5	6	4	2	0	3	3	4	4	3	4	4	5	1	4	4	5	4	6	4	6
1456	1	52	1	4	6	2	6	6	4	6	6	6	6	6	4	4	4	4	4	3	4	6	6	6	1	6	4	1	1	1
1457	2	31	2	2	5	1	5	6	6	6	6	6	4	5	3	4	4	4	4	4	4	6	5	6	6	6	4	4	4	3
1458	2	34	2	3	1	1	2	3	2	1	4	2	2	2	3	3	3	2	3	3	3	3	4	2	4	5	3	4	4	3
1459	2	36	2	3	1	2	2	0	3	2	3	1	0	2	2	3	3	3	2	3	4	3	2	2	5	3	4	4	3	2
1460	2	34	2	3	5	1	4	5	3	4	5	4	2	1	4	4	3	4	4	4	4	3	1	2	5	4	3	3	3	3
1461	2	35	1	3	3	1	6	6	5	5	6	6	4	4	3	4	3	1	3	4	4	6	3	3	6	3	1	2	1	1
1462	1	53	2	3	3	2	6	4	4	4	4	2	3	4	3	3	3	3	4	3	3	2	3	2	2	2	3	3	4	2
1463	1	53	2	4	1	2	3	4	3	4	2	4	0	0	1	3	3	4	4	4	4	4	1	1	3	2	5	5	5	4
1464	2	38	2	3	6	1	5	5	5	3	3	5	3	3	3	3	3	3	2	3	3	4	4	4	4	4	1	1	1	1
1465	2	46	2	3	3	1	4	3	3	3	4	3	3	3	3	3	3	3	4	4	4	3	3	3	3	3	4	4	4	4
1466	2	40	2	3	1	1	4	5	6	5	6	5	5	4	3	3	3	3	4	4	4	2	2	4	4	1	1	2	1	1
1467	2	40	2	2	3	1	4	4	3	3	4	3	2	2	3	3	3	3	3	3	3	3	4	4	3	3	2	2	2	2
1468	2	35	1	2	3	1	4	4	4	3	4	4	2	2	3	3	3	3	3	3	3	4	4	4	4	4	2	2	2	2
1469	2	33	1	3	3	1	5	6	6	6	6	6	0	3	3	4	4	4	4	4	4	4	3	3	5	3	3	1	1	1
1470	2	40	2	1	3	1	5	4	4	4	3	4	4	4	3	3	3	3	3	3	4	3	3	3	3	3	3	3	3	3
1471	2	36	2	3	1	1	4	4	4	4	4	4	3	3	2	3	3	3	3	3	3	1	1	1	2	2	6	3	5	5
1472	1	34	2	3	3	1	3	3	3	3	3	3	3	3	2	3	2	3	3	3	3	4	3	4	5	4	3	6	4	3
1473	1	46	2	3	1	1	3	3	3	3	4	3	3	5	3	3	3	3	3	3	4	2	3	4	2	1	4	4	3	2
1474	1	40	2	3	1	1	5	5	4	4	5	4	6	5	4	4	3	4	4	4	4	3	3	3	3	4	3	4	3	2
1475	1	46	2	3	3	1	6	6	5	5	6	6	4	3	4	4	3	4	4	4	4	2	1	2	2	5	1	1	1	1
1476	1	36	2	3	3	1	5	5	5	6	5	5	5	5	3	4	3	3	4	4	4	6	5	6	6	6	1	1	1	1
1477	2	28	1	2	3	1	5	5	5	3	5	5	3	3	3	3	3	3	3	3	3	4	4	4	4	4	2	2	2	2
1478	2	42	2	3	1	1	3	6	5	6	6	5	4	5	3	4	3	4	4	4	4	3	4	5	3	5	1	1	1	1
1479	2	35	2	3	5	1	6	6	6	3	6	6	3	6	2	4	4	4	4	4	4	4	1	1	5	4	2	6	3	1
1480	1	48	2	3	5	1	5	5	5	5	5	5	4	5	3	4	3	4	4	4	4	5	5	5	5	5	2	1	1	1
1481	2	50	2	4	5	1	3	3	3	2	0	3	0	0	4	4	4	3	4	4	4	2	1	2	2	2	5	6	5	5
1482	2	35	2	3	5	1	2	2	2	2	2	2	2	2	2	3	3	3	3	3	3	2	2	2	2	2	2	2	2	2
1483	2	38	2	3	5	1	6	6	4	5	3	4	0	0	2	3	2	2	3	4	4	1	2	2	4	1	5	6	3	1
1484	2	31	2	4	5	1	4	4	4	3	3	4	4	3	4	3	3	3	3	3	3	5	4	5	5	5	3	3	3	3
1485	2	32	2	3	5	1	3	3	3	0	0	3	0	0	4	4	4	3	4	4	4	2	1	2	2	2	5	6	5	5
1486	2	34	2	3	5	1	4	5	3	3	4	4	3	2	3	3	3	3	4	3	4	4	3	4	5	4	1	2	1	1
1487	2	38	2	3	1	1	3	3	3	3	3	3	3	3	3	3	3	3	4	4	4	4	4	4	3	5	3	2	3	2
1488	2	44	2	3	3	1	3	4	3	4	2	3	3	2	3	3	3	4	4	4	4	3	3	4	4	3	3	4	4	3
1489	1	45	2	2	3	1	4	4	4	4	4	4	3	2	3	3	3	3	4	4	4	4	3	4	4	4	3	2	1	1
1490	1	40	2	3	3	1	5	5	5	5	4	6	5	4	3	3	3	3	4	4	4	4	4	4	5	5	3	3	1	1
1491	2	27	2	2	3	1	4	4	4	4	4	5	5	4	3	4	3	3	3	3	4	5	4	4	4	5	5	4	5	4
1492	1	39	2	2	3	1	4	4	4	3	4	4	2	2	3	3	3	3	3	3	3	4	4	4	4	4	1	1	1	1
1493	1	41	2	3	1	1	4	4	5	5	5	5	4	5	3	3	3	3	3	4	4	2	2	2	4	5	3	3	2	1
1494	2	30	1	2	3	1	5	5	6	5	6	6	6	5	3	3	3	3	3	3	3	6	6	5	6	5	6	5	4	5
1495	2	40	1	2	3	1	4	5	4	6	5	5	2	4	2	3	3	3	4	4	4	2	1	1	1	3	4	1	4	3
1496	1	39	2	3	1	1	3	2	3	2	2	3	4	3	1	1	4	1	2	3	3	2	3	2	1	2	2	3	2	2
1497	1	28	1	3	1	2	5	5	4	3	5	6	3	3	4	4	3	4	4	4	4	6	4	5	6	6	1	1	1	1
1498	2	52	2	3	5	1	6	6	6	6	6	5	6	5	4	4	3	4	4	3	4	5	4	5	5	4	1	1	1	1
1499	2	36	2	3	5	1	6	6	6	6	5	5	5	5	4	3	3	4	4	4	4	5	4	4	5	4	1	1	1	1
1500	2	29	2	4	5	2	6	6	4	6	6	5	0	6	4	4	3	3	4	4	4	5	5	5	5	5	1	1	1	1
1501	2	36	2	3	1	2	6	4	4	5	3	5	5	6	4	4	3	3	4	4	4	4	4	4	4	6	2	3	1	1
1502	2	47	2	3	5	1	3	5	3	3	4	3	5	3	3	3	3	4	4	3	3	5	2	5	5	2	3	3	3	1
1503	2	25	2	5	5	2	4	6	4	5	6	4	5	4	4	3	4	3	4	3	4	5	5	6	6	6	1	1	1	1
1504	1	45	2	3	1	1	5	5	5	5	6	6	4	4	2	3	3	4	4	4	4	5	4	5	4	5	3	4	2	1
1505	2	47	2	2	1	1	4	3	3	5	3	3	3	4	4	4	3	3	2	2	3	4	6	3	3	4	5	5	5	3
1506	2	31	2	3	1	2	3	3	3	1	5	6	1	1	3	4	4	2	3	4	3	5	4	3	3	5	6	5	6	6
1507	1	23	1	3	1	2	2	4	4	5	6	5	0	3	2	4	4	4	4	4	4	2	1	3	2	2	4	4	3	3
1508	2	40	2	4	5	1	3	4	4	4	4	4	3	4	4	3	3	3	3	3	3	4	4	3	4	3	3	3	3	2
1509	2	33	2	3	5	2	4	5	4	5	5	4	3	2	3	4	3	4	4	4	4	3	3	3	4	5	1	1	1	1
1510	2	33	2	3	1	2	6	6	6	6	6	6	6	6	3	3	3	3	3	3	3	6	6	6	6	6	1	1	1	1
1511	1	34	2	3	1	2	1	2	2	2	2	3	1	1	3	4	3	2	2	4	3	5	1	3	4	3	3	4	3	2
1512	2	32	2	3	1	2	3	3	2	2	1	3	3	3	3	3	3	3	3	3	3	4	4	4	4	5	1	4	1	1
1513	2	46	2	1	1	1	6	6	5	6	6	6	1	5	3	4	3	4	4	4	4	4	2	4	5	5	2	2	2	1
1514	1	28	1	2	1	1	2	2	2	3	2	2	2	3	3	3	3	3	3	3	3	3	3	3	3	3	3	3	3	3
1515	2	48	2	3	1	2	3	4	3	2	2	2	2	2	2	3	3	3	3	3	4	3	2	2	4	4	5	4	5	4
1516	2	47	1	4	5	2	6	6	6	6	6	6	6	6	3	4	3	4	4	4	4	5	5	5	5	5	1	1	1	5
1517	1	31	2	2	1	1	5	5	5	5	5	5	4	5	3	3	3	3	4	3	3	5	3	5	5	5	1	1	1	1
1518	1	54	2	1	1	1	5	5	4	4	4	4	3	4	3	4	4	4	3	4	4	4	5	4	4	4	2	3	2	1
1519	1	42	2	3	1	2	5	5	5	3	5	5	3	5	3	4	4	4	3	3	3	5	5	5	5	5	2	2	2	2
1520	2	52	2	3	2	2	4	6	4	2	2	5	3	3	3	3	3	3	4	4	3	3	4	3	4	4	2	2	1	1
1521	2	23	2	4	5	1	3	3	3	4	2	3	0	2	3	4	3	3	4	4	4	4	4	4	4	6	6	6	6	2
1522	1	50	2	1	1	1	6	6	6	6	6	6	5	6	4	3	3	4	4	4	4	6	3	4	4	3	4	1	2	1
1523	1	47	2	4	1	2	5	5	5	6	6	5	5	5	3	3	3	4	4	4	4	3	3	3	5	5	2	1	1	1
1524	2	57	2	2	1	1	1	1	1	1	1	1	1	1	4	4	4	4	4	4	4	3	3	3	3	3	5	5	5	5
1525	2	42	2	2	1	1	3	3	3	3	4	3	3	4	2	3	3	3	3	3	3	5	5	5	5	5	5	5	5	5
1526	1	32	1	1	1	1	2	3	3	3	3	3	3	3	3	1	2	2	3	3	4	2	1	2	2	3	6	6	6	6
1527	2	37	1	3	5	2	3	3	0	0	5	3	0	1	2	3	3	3	4	4	4	5	3	4	5	4	4	6	6	4
1528	2	40	2	3	5	2	3	3	3	3	6	3	3	3	2	3	3	4	4	3	4	5	3	3	6	6	1	2	2	3
1529	2	50	2	2	1	1	5	5	5	5	6	5	5	6	4	4	4	4	4	4	4	5	6	5	5	5	5	6	6	6
1530	2	50	2	2	1	2	2	5	6	3	4	6	3	0	2	3	3	4	4	4	4	3	3	3	3	4	1	1	2	2
1531	2	37	2	3	1	2	3	4	5	5	5	4	3	4	3	4	3	3	4	4	4	4	3	3	5	4	2	4	4	3
1532	2	31	2	5	5	1	3	5	1	1	5	3	0	4	3	3	3	4	4	4	4	2	2	1	2	4	4	4	4	4
1533	1	30	1	1	1	1	5	5	5	5	5	5	5	5	3	3	3	3	3	3	3	5	5	5	5	5	5	5	5	5
1534	2	39	2	3	5	1	5	5	5	4	5	6	4	5	3	3	3	2	3	3	3	5	5	5	5	5	2	2	2	1
1535	1	40	2	1	1	1	5	5	5	6	5	6	5	5	4	4	4	4	4	4	4	5	6	5	5	5	4	6	4	5
1536	2	38	2	3	5	1	3	3	2	3	3	4	2	3	3	3	3	2	3	3	3	4	3	3	4	4	3	3	3	1
1537	2	50	2	2	1	1	5	5	5	5	6	5	5	6	4	4	4	4	4	4	4	5	6	5	5	5	5	6	6	6
1538	2	39	2	1	1	1	4	4	5	5	5	4	3	5	3	3	3	3	3	3	3	5	2	2	5	5	2	2	2	2
1539	2	35	2	3	1	2	6	6	6	6	6	6	6	6	3	3	3	3	3	3	3	4	4	4	4	4	4	4	4	4
1540	2	30	2	4	5	2	5	5	4	5	5	5	1	5	3	3	3	4	4	4	3	4	3	5	5	5	2	4	2	1
1541	1	51	2	1	1	1	3	3	3	3	3	3	3	3	4	4	4	4	4	4	4	1	1	4	4	3	3	1	1	1
1542	1	45	2	1	1	1	1	1	6	5	6	5	6	6	2	1	4	4	4	4	4	1	1	1	1	1	6	6	6	5
1543	1	24	1	2	1	1	4	4	4	3	2	4	3	2	3	3	3	3	3	3	3	4	2	2	4	5	1	2	4	2
1544	1	54	2	3	1	1	0	0	0	0	1	0	1	0	1	1	3	2	2	3	3	1	1	1	1	5	6	6	6	3
1545	1	35	2	1	1	1	5	5	4	5	4	5	3	5	3	3	3	4	4	4	4	3	4	3	3	3	6	6	6	5
1546	1	32	2	1	1	1	4	5	5	3	5	4	2	4	3	4	3	4	4	3	4	4	4	4	4	2	2	3	4	3
1547	1	33	2	1	1	1	4	5	5	3	4	5	3	4	4	4	4	3	4	4	4	4	3	4	4	3	2	2	2	2
1548	1	37	2	1	1	1	5	6	5	4	5	5	4	5	4	4	3	4	4	4	4	6	5	5	5	5	1	1	1	1
1549	1	36	2	2	3	1	4	4	4	6	6	3	2	1	3	3	3	4	4	4	4	3	1	2	4	6	4	2	2	4
1550	2	29	2	3	5	1	4	5	4	4	4	6	4	3	3	3	3	3	4	3	4	3	5	4	4	5	2	1	2	1
1551	2	22	1	4	5	1	3	5	3	3	6	3	0	3	3	3	3	3	3	3	3	3	2	1	3	4	2	6	2	1
1552	1	45	2	2	3	1	5	6	6	6	6	6	4	0	1	1	3	4	4	4	4	1	1	1	4	1	6	1	6	4
1553	1	42	2	2	3	1	4	5	3	4	5	4	3	4	3	3	3	3	3	3	3	4	4	3	4	5	2	2	2	1
1554	1	36	2	3	1	1	4	4	4	4	3	4	4	3	3	3	3	4	4	4	4	4	4	4	5	5	1	3	3	1
1555	2	42	2	3	5	1	3	3	3	3	3	3	3	3	3	3	3	3	4	4	4	4	3	3	3	4	3	3	3	3
1556	1	29	2	2	1	1	5	5	5	5	6	5	3	2	4	4	4	3	3	4	4	5	1	4	3	5	2	2	2	1
1557	2	36	2	3	3	1	3	4	4	3	4	3	2	1	4	4	3	3	3	4	3	4	3	2	5	5	1	4	3	2
1558	2	48	2	2	1	1	3	3	3	3	3	3	3	3	3	3	3	3	3	3	3	4	4	4	4	4	4	4	2	2
1559	1	43	2	2	1	1	4	5	5	5	5	5	5	3	3	3	3	4	4	4	4	5	4	5	5	5	1	1	1	1
1560	1	37	2	3	1	1	5	5	5	3	5	5	3	4	3	3	3	3	4	4	4	5	5	5	5	5	1	4	1	1
1561	1	32	1	3	1	1	3	3	3	1	3	4	3	2	3	3	3	3	4	4	4	5	5	4	5	5	3	4	2	2
1562	1	36	2	3	1	1	4	4	4	4	4	4	4	4	3	3	3	1	2	4	4	4	3	4	4	4	4	3	3	3
1563	1	40	2	4	1	2	2	3	2	2	5	4	3	5	3	3	2	2	3	4	3	4	3	4	5	3	5	2	3	4
1564	1	35	2	2	1	1	5	5	3	2	3	5	0	0	4	4	4	3	4	4	4	3	2	2	2	4	2	4	2	2
1565	2	38	2	1	1	1	4	4	3	4	3	4	3	1	3	3	3	4	4	4	4	4	3	4	4	4	3	2	3	3
1566	2	30	2	3	5	2	3	3	3	2	3	3	3	2	3	3	3	3	4	4	4	4	2	3	3	4	3	3	3	2
1567	2	35	2	2	1	1	6	6	6	5	6	6	3	6	3	3	3	4	4	4	4	5	3	2	3	2	1	1	3	4
1568	2	50	2	3	1	2	4	4	4	4	4	4	4	4	3	3	3	3	3	3	3	4	4	4	4	4	1	1	1	1
1569	2	33	2	3	5	1	6	6	6	6	6	6	5	5	4	4	4	4	4	4	4	6	6	6	6	6	1	1	1	1
1570	2	25	1	4	5	1	5	5	5	5	4	5	4	4	4	4	4	3	4	4	4	6	4	5	5	6	4	3	3	3
1571	2	20	1	5	5	2	3	4	3	5	5	4	2	5	3	3	4	3	3	3	4	4	5	5	5	4	1	1	1	1
1572	2	39	2	3	5	1	3	3	4	4	3	4	3	4	3	3	3	4	4	4	4	5	4	5	4	5	4	4	3	2
1573	2	37	2	3	5	2	6	6	6	6	5	6	5	5	4	4	4	4	4	4	4	6	6	6	6	6	1	1	1	1
1574	2	50	2	3	1	1	4	4	5	4	4	5	4	4	2	3	3	3	3	3	3	3	3	3	3	4	5	5	3	3
1575	2	49	2	4	1	1	3	5	4	5	5	5	5	5	3	3	3	4	4	4	4	4	1	2	2	4	2	1	1	1
1576	2	46	2	4	5	1	2	5	1	4	4	6	1	1	3	3	3	3	4	3	4	3	1	2	4	4	1	1	1	1
1577	2	37	2	3	5	1	4	5	3	3	6	4	3	3	3	4	3	4	4	4	4	5	5	5	5	5	5	4	3	3
1578	2	42	2	3	5	1	2	3	3	3	3	3	3	2	3	3	3	3	3	3	4	3	4	4	4	4	3	3	3	3
1579	1	36	2	2	3	1	2	2	0	2	0	1	1	1	3	3	3	3	4	4	3	1	3	2	1	2	6	6	4	4
1580	2	38	2	3	5	1	3	3	3	4	3	3	3	4	3	3	3	2	3	4	3	3	3	3	4	3	4	4	4	3
1581	2	29	1	3	1	2	5	5	5	4	6	5	5	5	3	4	4	4	4	4	4	6	5	5	6	6	3	3	3	2
1582	1	35	2	3	1	1	6	5	4	5	6	6	3	5	4	4	4	4	4	4	4	6	5	5	5	6	1	1	2	1
1583	2	38	2	3	1	2	2	2	2	4	1	3	1	3	3	3	2	2	3	3	3	4	3	3	4	3	2	3	3	3
1584	2	40	2	3	1	2	3	4	3	4	0	4	6	2	4	4	4	3	4	4	4	2	2	4	4	2	1	5	4	3
1585	1	28	2	3	1	1	6	6	5	6	5	6	4	5	4	4	4	4	4	4	4	6	6	6	6	6	1	1	1	1
1586	1	27	1	3	1	2	4	5	5	5	0	5	4	5	3	3	3	4	4	4	4	2	1	2	2	4	3	5	4	2
1587	2	41	2	4	1	2	4	6	4	4	5	5	4	5	3	3	3	3	4	4	4	4	3	5	6	6	3	4	4	3
1588	2	48	2	4	5	2	4	5	5	5	6	6	3	2	3	4	3	4	4	4	4	5	4	5	5	5	1	1	1	1
1589	2	32	2	3	6	2	5	6	4	4	4	5	5	3	4	4	4	3	3	4	4	2	4	5	5	4	2	1	1	1
1590	2	28	2	4	5	2	6	6	6	6	6	6	6	6	4	4	4	3	3	4	4	5	5	6	6	5	1	1	1	1
1591	2	36	2	3	1	2	3	5	3	3	4	5	2	2	4	4	4	3	3	3	3	5	5	5	5	6	2	2	1	1
1592	2	30	2	3	1	2	4	5	5	6	5	5	4	1	4	3	3	2	4	4	4	5	3	5	6	5	1	1	1	1
1593	2	40	2	3	1	2	3	4	3	4	4	4	3	1	3	3	3	3	3	4	4	4	3	3	4	3	2	4	3	1
1594	2	29	2	3	1	2	3	2	2	4	3	3	1	5	3	3	3	2	1	3	3	4	5	3	4	4	1	1	1	1
1595	1	25	1	3	2	2	0	3	3	0	0	3	0	0	3	2	3	3	3	4	4	2	1	1	1	2	6	6	4	2
1596	2	49	2	4	1	2	3	3	4	5	4	4	3	4	4	3	3	3	4	4	4	4	2	3	4	5	3	4	3	2
1597	2	37	2	3	6	2	3	3	4	5	4	4	3	4	4	3	3	3	4	4	4	4	2	3	4	5	3	4	3	2
1598	2	43	2	3	5	1	3	6	4	4	6	4	2	3	3	4	3	4	4	4	4	4	1	3	4	3	3	2	1	1
1599	2	22	1	4	5	2	4	5	5	4	5	6	1	0	4	4	4	4	4	4	4	5	5	3	5	5	1	1	1	1
1600	2	34	2	3	5	2	3	4	3	3	3	4	3	3	4	3	3	2	4	4	4	4	3	3	5	5	3	4	2	2
1601	2	50	2	4	5	1	3	3	3	2	3	3	3	3	4	4	3	3	3	3	3	4	2	3	5	4	3	3	3	1
1602	1	40	2	2	1	1	5	5	5	6	4	5	4	4	3	4	3	4	4	4	3	5	5	5	4	6	3	3	2	2
1603	2	28	2	3	1	2	3	4	4	5	4	4	3	4	2	3	3	3	4	3	4	3	4	3	4	4	4	5	4	3
1604	2	44	2	3	5	1	2	2	2	2	2	2	2	2	3	3	3	2	4	4	4	3	2	3	3	4	3	4	3	3
1605	2	36	2	3	1	2	4	4	4	2	3	4	3	2	3	3	3	3	3	3	3	4	4	4	4	4	3	4	3	3
1606	2	39	2	3	5	1	4	4	4	4	6	5	5	5	4	4	3	4	4	4	4	4	4	4	4	2	2	2	2	2
1607	1	30	2	2	1	1	5	6	5	5	6	4	5	5	4	4	4	4	4	3	3	6	3	5	5	6	3	2	3	3
1608	1	50	2	1	1	1	3	4	5	4	4	5	4	4	3	2	2	3	3	3	2	4	4	4	4	4	4	4	4	4
1609	1	40	2	3	1	2	5	3	4	4	4	5	2	2	3	4	3	4	4	4	4	3	1	1	3	3	1	3	3	3
1610	1	40	1	3	1	2	4	6	4	5	5	6	5	4	3	4	3	3	3	4	4	5	5	5	5	5	1	1	1	1
1611	2	42	2	1	3	1	4	4	4	4	4	4	4	4	1	3	3	3	3	3	3	4	1	4	4	4	4	4	3	3
1612	2	63	2	4	3	2	3	4	5	4	3	4	4	3	3	4	3	4	4	4	4	5	4	5	4	5	2	3	2	3
1613	2	39	2	4	2	2	4	3	4	3	3	4	4	4	3	3	3	2	4	4	4	4	2	2	4	3	3	3	2	2
1614	2	52	2	4	5	2	5	5	5	5	5	5	4	5	3	3	3	4	4	4	4	5	3	4	5	4	2	1	1	1
1615	2	23	2	5	5	2	3	3	5	5	4	5	4	4	3	3	3	3	3	3	3	3	5	4	4	3	3	4	4	2
1616	2	49	1	3	5	2	6	6	5	6	6	6	5	5	3	3	3	4	4	3	4	5	5	5	5	5	1	1	1	1
1617	2	34	2	3	5	2	4	4	4	4	4	5	3	2	3	3	3	3	4	3	4	4	5	5	5	5	2	2	2	1
1618	1	31	2	3	1	2	3	4	3	3	3	3	3	4	3	4	3	3	3	4	4	3	3	3	4	3	3	4	3	3
1619	2	37	2	2	3	1	3	3	3	4	4	3	2	1	3	2	3	4	4	4	4	1	1	1	1	2	5	5	6	4
1620	2	40	2	3	3	2	2	2	2	1	2	3	1	3	3	3	3	4	4	4	4	4	1	3	3	4	3	3	3	3
1621	1	39	2	2	1	2	3	3	3	3	3	3	3	3	3	3	3	3	3	3	3	5	5	5	5	5	5	5	5	5
1622	2	43	2	3	1	1	6	6	5	5	5	5	4	5	4	4	4	4	4	4	4	5	5	5	5	5	2	1	2	2
1623	2	33	2	3	1	2	4	4	2	1	2	3	0	2	2	3	3	4	3	3	3	2	1	2	2	4	3	4	3	2
1624	2	28	1	2	1	1	6	6	5	5	5	5	4	5	4	4	4	4	3	4	4	5	5	5	5	6	2	1	2	2
1625	2	47	2	3	1	2	3	3	2	4	3	4	0	1	3	3	3	3	3	4	4	4	3	4	4	4	2	2	2	2
1626	2	30	2	2	3	1	3	1	3	0	3	1	0	3	1	1	3	3	3	4	4	2	2	1	1	1	6	6	6	5
1627	2	32	2	3	5	2	5	5	4	5	5	5	4	4	3	4	4	2	3	4	3	2	2	3	4	5	1	1	1	1
1628	2	45	2	3	1	2	3	4	4	2	2	3	1	1	3	3	3	3	4	4	4	4	3	4	5	5	3	3	3	3
1629	2	37	1	3	5	2	5	4	4	4	5	4	3	4	4	4	3	3	4	4	4	4	3	3	4	5	1	1	1	1
1630	2	39	2	3	5	2	3	3	3	4	4	4	3	4	3	3	3	3	3	3	3	5	5	5	5	5	2	2	2	1
1631	2	36	2	3	1	2	5	5	5	5	5	5	5	5	4	4	4	4	4	4	4	6	1	3	6	6	1	1	1	1
1632	2	30	2	3	5	1	3	3	2	3	3	3	2	4	3	3	3	3	3	3	4	3	3	3	4	2	1	3	3	2
1633	1	33	2	3	1	2	6	6	5	6	6	6	5	5	4	4	3	4	3	4	4	4	5	5	5	4	1	1	1	1
1634	2	49	2	3	5	1	4	4	5	5	5	5	5	5	3	3	3	2	2	2	2	5	5	5	5	5	3	2	1	1
1635	2	40	2	3	5	1	3	4	5	3	4	3	3	4	4	3	4	4	4	4	4	3	3	3	4	3	3	3	3	3
1636	2	45	2	3	5	2	2	4	3	1	1	5	1	1	3	2	4	4	4	4	4	3	3	4	3	4	4	5	5	4
1637	2	32	2	4	5	1	3	5	4	3	2	5	3	5	3	4	3	3	4	4	4	5	4	5	5	5	3	3	3	1
1638	2	26	2	4	5	2	5	6	2	3	4	4	1	3	4	4	4	3	4	3	4	5	3	3	4	4	1	1	1	1
1639	2	39	2	4	5	1	5	5	5	4	5	5	4	6	4	4	4	3	4	4	4	5	5	5	5	5	1	2	1	1
1640	2	36	2	3	5	1	6	6	6	3	4	6	3	0	3	4	3	3	4	4	4	5	4	5	5	5	3	3	4	3
1641	2	39	2	4	5	2	4	5	4	2	3	5	4	3	3	3	3	3	4	4	4	4	4	4	4	5	1	2	1	1
1642	2	37	2	3	5	1	3	3	3	5	4	4	0	0	3	4	3	4	4	3	4	4	1	3	5	1	3	5	3	1
1643	2	47	1	3	1	2	4	4	4	4	4	4	4	3	2	3	3	3	4	3	3	3	2	3	4	4	3	4	4	3
1644	2	36	2	3	5	2	4	5	4	5	5	5	4	5	3	3	3	3	3	4	4	5	4	5	5	5	3	4	3	1
1645	2	35	1	3	5	2	4	4	4	4	4	4	3	3	3	3	3	3	3	3	3	4	3	4	5	4	3	4	4	3
1646	2	40	2	3	5	2	4	5	4	5	4	5	4	4	3	4	4	1	3	4	4	4	4	5	5	4	1	1	1	1
1647	1	31	2	3	1	2	4	4	3	4	4	4	3	3	3	3	3	4	3	3	3	4	4	5	5	5	3	3	3	2
1648	2	44	2	3	1	2	3	4	3	4	4	4	2	4	3	3	3	4	4	4	4	4	3	4	4	3	4	4	4	2
1649	2	46	2	3	1	2	3	3	5	4	3	5	4	4	3	3	3	3	4	3	3	3	4	3	3	4	1	3	1	1
1650	2	34	2	3	1	2	6	4	3	6	6	6	3	3	4	4	3	4	4	4	4	5	3	4	4	5	1	1	1	1
1651	1	33	2	3	3	2	4	5	3	3	5	5	4	5	3	4	3	3	3	4	4	2	4	2	6	2	1	3	1	1
1652	2	45	2	4	1	2	1	1	1	0	0	1	0	1	3	3	3	3	3	4	3	1	1	1	4	4	4	5	4	4
1653	1	52	2	2	1	1	4	6	4	5	5	5	3	3	2	2	3	4	4	4	4	3	2	3	3	3	3	3	1	1
1654	2	37	2	3	1	2	5	5	5	4	5	5	5	5	3	2	3	3	3	4	4	4	4	5	4	3	4	5	5	4
1655	2	46	2	4	5	2	4	5	3	0	3	4	4	2	3	3	3	3	3	3	3	5	5	4	4	5	1	4	1	1
1656	2	41	2	2	1	1	4	4	4	6	4	4	3	1	2	4	3	4	4	4	4	4	4	4	3	4	4	4	4	2
1657	2	31	2	3	5	2	2	6	0	0	2	4	2	1	3	3	4	4	4	4	4	2	1	1	3	1	6	6	6	6
1658	2	46	2	1	1	1	4	4	4	3	4	4	3	3	3	3	3	3	3	3	4	4	4	4	4	5	3	4	3	3
1659	2	42	2	3	1	2	3	5	4	5	3	5	3	2	3	3	2	4	4	4	4	2	2	2	2	3	6	6	5	5
1660	2	35	2	3	1	2	3	3	2	2	3	3	3	3	3	3	3	3	3	3	3	3	2	2	3	4	4	4	3	3
1661	1	32	2	1	1	1	6	6	4	5	5	6	5	6	3	3	3	4	4	4	4	4	4	4	4	5	3	3	3	1
1662	2	30	2	3	5	2	6	6	5	4	5	5	5	4	4	4	4	3	3	4	3	5	3	4	4	5	1	1	1	1
1663	2	35	2	4	5	2	5	5	5	5	5	5	5	5	3	3	3	3	3	3	3	4	4	4	4	4	1	1	1	1
1664	2	37	2	3	5	2	5	5	5	5	5	5	4	5	3	3	3	3	3	3	4	5	5	5	5	5	4	3	1	5
1665	1	33	2	3	1	2	2	2	2	0	1	2	2	0	3	3	3	3	3	3	4	4	3	5	3	3	6	6	6	6
1666	2	27	2	3	1	2	0	2	2	0	0	1	0	0	3	3	3	2	3	3	3	4	1	3	4	4	4	6	6	6
1667	1	49	2	3	1	2	5	5	3	5	5	5	3	5	3	3	3	2	2	3	3	3	2	3	3	3	1	4	1	1
1668	2	32	2	2	1	2	4	4	4	4	4	4	3	3	2	3	3	3	4	4	4	5	4	4	4	4	6	6	6	4
1669	2	43	2	3	1	2	3	5	4	4	5	5	4	3	4	3	3	3	4	3	4	5	4	4	5	4	1	1	1	1
1670	2	29	2	3	3	2	3	3	5	3	3	5	4	3	3	3	3	3	3	4	4	4	6	5	4	6	6	5	5	2
1671	2	42	2	3	1	2	5	5	2	4	4	4	3	1	3	3	3	3	4	3	4	5	4	4	5	5	1	4	2	1
1672	1	43	2	3	1	2	5	4	5	5	5	5	5	5	3	3	3	4	3	4	4	4	2	2	5	5	3	3	3	3
1673	2	46	2	4	3	2	3	6	5	6	5	6	6	5	2	3	3	4	4	4	4	1	2	5	4	4	2	2	2	1
1674	2	26	2	3	1	2	5	5	4	4	5	5	4	2	3	3	3	3	4	4	4	5	5	5	4	5	2	3	3	2
1675	2	31	2	3	1	2	1	2	2	2	3	2	2	2	3	3	3	3	4	4	4	4	1	2	3	3	4	4	4	3
1676	1	44	2	3	1	2	0	4	0	0	0	3	0	0	1	1	2	2	3	3	4	2	1	4	3	2	4	6	2	1
1677	2	33	2	3	1	2	4	4	3	2	4	4	3	1	2	3	2	3	3	3	3	3	4	3	4	4	3	4	4	1
1678	2	39	2	3	5	2	4	4	3	2	4	4	3	1	3	3	3	3	3	3	3	3	5	3	4	5	3	4	4	1
1679	2	25	2	4	5	2	5	5	5	5	5	5	3	5	3	3	3	3	3	3	3	5	5	5	5	5	1	1	1	1
1680	2	28	2	3	5	2	6	6	0	0	6	6	0	0	3	3	3	2	3	3	3	4	4	4	4	5	3	3	3	3
1681	2	23	1	5	5	2	5	5	5	5	5	5	3	5	3	3	3	3	3	3	3	5	5	5	5	5	1	1	1	1
1682	2	45	2	3	1	1	5	5	5	4	0	5	5	5	3	4	3	3	4	4	4	3	3	3	5	3	3	4	2	1
1683	2	41	2	2	3	1	4	6	4	5	6	5	2	4	3	3	3	3	4	4	4	3	4	4	5	5	1	1	1	1
1684	2	27	2	3	5	2	1	2	1	1	1	1	1	1	3	4	3	3	2	4	4	4	2	2	4	5	3	5	3	3
1685	2	50	2	4	5	2	4	6	4	4	6	6	4	3	3	4	3	3	4	4	4	4	4	5	4	6	2	2	2	1
1686	2	30	2	3	5	2	3	4	3	3	5	5	2	2	4	3	4	4	4	4	4	3	2	4	4	4	2	2	2	2
1687	2	38	2	3	5	1	3	4	4	4	4	5	1	2	4	4	3	4	4	3	3	5	2	3	5	5	1	1	1	1
1688	2	24	1	4	5	1	5	6	5	5	6	5	6	6	4	4	4	3	3	3	3	5	6	5	5	5	5	4	4	3
1689	1	44	2	3	1	1	4	4	4	4	4	4	4	3	3	3	3	3	3	3	3	3	3	3	3	3	3	3	2	2
1690	1	35	2	2	1	1	3	3	3	0	4	4	0	3	4	3	4	2	3	3	3	2	1	1	4	1	3	6	4	3
1691	1	33	2	3	1	1	4	4	4	4	4	4	3	3	3	4	4	3	4	4	4	4	1	3	4	4	3	4	4	3
1692	2	29	1	4	5	2	5	5	6	5	6	5	3	4	3	3	3	1	3	3	4	5	5	6	5	4	1	1	1	1
1693	2	35	2	3	5	2	2	2	2	3	2	2	2	3	3	4	3	4	4	4	4	3	3	3	3	3	3	4	4	4
1694	2	34	2	3	1	2	6	6	6	6	6	6	6	6	4	4	4	3	4	4	4	3	1	2	5	5	4	4	2	2
1695	2	27	1	3	6	2	5	5	5	3	4	5	3	4	4	4	4	3	4	4	4	4	5	5	5	6	1	3	2	2
1696	2	49	2	3	5	1	4	4	3	3	4	4	3	4	3	4	3	3	3	3	3	4	3	2	5	5	3	3	3	1
1697	2	26	1	4	5	1	3	4	3	2	4	2	2	2	1	3	3	2	4	3	3	1	4	2	2	4	4	4	4	4
1698	2	43	2	3	5	1	5	5	4	6	5	5	4	4	3	3	3	4	4	4	4	5	4	4	5	4	2	2	3	3
1699	1	35	2	2	1	1	4	5	4	4	3	4	2	4	3	3	3	4	4	4	4	4	3	4	4	4	3	3	3	3
1700	1	27	2	2	1	1	3	4	2	4	3	3	2	2	4	4	3	3	4	4	4	4	3	4	5	3	3	3	2	2
1701	2	40	2	1	1	1	4	5	4	2	4	3	2	3	4	3	2	2	1	1	1	4	2	2	2	5	3	2	2	3
1702	2	30	1	2	1	1	3	4	3	4	4	3	2	4	3	3	4	3	3	4	4	4	5	4	4	5	6	6	4	3
1703	1	37	2	2	1	1	6	6	0	6	6	0	0	6	4	2	4	4	4	4	4	2	1	1	1	4	6	6	6	6
1704	2	40	2	3	1	1	3	4	4	2	2	4	3	2	2	3	3	2	3	4	4	4	1	3	5	5	4	5	5	4
1705	2	29	1	2	1	1	3	6	3	4	5	3	1	5	2	3	2	4	4	4	4	1	2	1	1	1	6	3	4	5
1706	2	25	1	3	5	1	4	5	3	2	4	5	1	2	4	4	4	3	4	4	4	5	4	5	5	5	1	2	1	1
1707	1	36	2	3	6	1	3	5	4	4	4	4	2	2	3	3	3	3	3	3	3	5	3	4	4	5	2	2	1	1
1708	1	48	2	3	1	2	4	6	5	6	6	6	3	4	4	4	4	3	3	3	4	3	3	3	5	3	4	1	1	1
1709	2	49	2	3	5	1	5	5	5	4	5	5	5	4	4	4	3	4	4	4	4	6	5	5	5	6	1	1	1	1
1710	2	27	2	2	6	1	3	3	4	4	5	4	3	4	3	4	3	4	4	4	3	4	3	4	4	5	1	1	1	1
1711	1	37	2	3	1	1	0	1	0	0	0	0	1	0	3	3	3	4	4	3	4	3	3	3	3	3	4	4	4	3
1712	2	61	2	3	5	1	5	5	5	5	5	5	5	5	3	4	3	4	3	4	4	5	5	5	5	5	1	1	1	1
1713	2	38	2	1	1	1	5	5	5	4	5	5	4	4	3	3	3	3	3	2	3	5	5	5	5	5	2	2	2	2
1714	2	31	2	2	1	1	5	5	5	5	5	5	5	5	3	4	3	4	2	3	3	5	2	5	5	5	2	2	3	2
1715	2	35	2	3	3	2	6	6	4	6	6	6	3	4	4	3	4	4	4	4	4	4	4	4	6	6	4	3	4	4
1716	2	35	2	3	5	1	5	5	3	2	6	4	1	4	2	4	3	2	4	3	4	3	2	2	1	3	5	6	5	3
1717	1	25	1	2	2	1	4	3	3	4	3	4	2	3	3	3	3	3	3	4	4	6	3	6	5	5	2	2	3	2
1718	2	46	2	3	5	1	5	5	5	5	5	5	5	5	3	3	3	3	4	4	4	5	5	5	5	5	1	1	1	1
1719	1	52	2	3	6	1	3	3	3	3	3	3	3	3	3	3	3	3	3	3	3	3	3	3	3	4	3	3	3	3
1720	2	46	2	3	1	1	3	6	4	3	6	4	2	1	3	3	3	4	4	4	4	4	1	3	4	4	3	2	2	1
1721	2	38	2	1	1	1	5	5	5	5	5	5	4	5	3	3	3	3	3	3	3	5	5	5	5	5	1	3	3	3
1722	2	30	2	1	1	1	5	5	4	5	5	5	3	3	4	4	4	3	4	4	4	5	4	5	6	6	1	2	1	1
1723	2	30	2	4	5	1	6	6	6	4	4	6	5	4	4	4	4	4	4	4	4	5	5	6	6	6	1	1	1	1
1724	1	46	2	3	3	1	5	5	4	5	6	5	3	4	3	3	3	2	3	4	3	4	4	4	4	4	2	2	2	2
1725	2	47	1	4	5	2	4	4	4	4	4	4	4	4	3	3	3	3	3	3	3	5	4	4	4	5	1	2	1	1
1726	2	40	2	1	1	1	3	2	2	0	2	2	0	0	3	1	3	2	3	3	3	1	3	3	4	4	3	5	2	1
1727	2	40	2	1	1	1	3	3	2	2	2	2	3	2	3	3	3	3	3	4	3	4	4	4	4	4	3	3	3	1
1728	2	28	2	3	5	1	3	3	4	1	1	3	2	3	3	3	3	3	4	3	4	3	3	3	3	3	4	5	5	4
1729	2	30	1	2	1	1	4	5	4	2	3	4	3	2	3	3	3	3	4	4	4	4	4	4	4	4	3	3	2	2
1730	2	46	2	3	5	1	3	3	2	2	3	3	2	3	3	3	3	3	4	4	4	3	2	2	2	4	3	5	6	3
1731	1	37	2	3	2	2	6	6	6	6	6	6	6	6	4	4	4	4	4	4	4	4	3	2	6	1	2	2	2	2
1732	1	35	2	2	1	1	4	4	4	4	4	4	4	4	3	3	3	3	3	3	3	4	4	4	4	4	4	4	4	4
1733	1	27	1	3	1	2	5	5	5	5	5	5	5	5	3	3	3	3	3	3	3	5	5	5	5	5	1	1	1	1
1734	1	35	2	3	1	2	2	1	2	3	6	4	1	2	2	2	3	4	4	4	4	4	2	3	3	4	3	5	2	2
1735	2	31	2	3	5	2	4	4	4	3	3	5	3	3	3	2	2	3	3	3	3	3	4	3	5	3	3	4	3	2
1736	2	42	2	3	1	2	3	4	4	4	4	4	4	4	3	3	3	3	3	3	3	3	4	4	4	4	3	3	3	3
1737	2	30	2	3	1	2	4	4	4	4	4	4	4	4	3	3	3	4	4	4	4	5	5	5	5	5	2	2	2	2
1738	2	50	2	4	1	2	4	4	4	4	4	4	4	4	3	3	3	3	3	3	3	4	3	4	4	4	3	3	3	4
1739	2	51	2	3	1	2	4	4	3	4	4	4	4	3	3	4	4	3	4	4	4	2	2	2	3	2	1	1	1	1
1740	2	27	1	3	1	2	4	4	4	4	4	4	3	3	3	3	3	3	3	3	3	4	4	4	4	4	2	2	2	2
1741	1	34	1	2	1	1	2	4	2	1	2	2	0	1	2	2	3	3	4	4	4	4	1	1	4	4	5	5	4	3
1742	2	28	1	2	1	1	3	3	4	3	4	4	1	3	3	3	3	3	3	4	4	4	3	3	3	4	3	4	4	4
1743	1	54	2	3	1	1	3	3	2	3	3	2	3	3	2	3	3	4	4	4	4	3	1	3	4	3	5	4	2	2
1744	1	43	2	1	1	1	3	3	3	4	3	3	4	4	3	2	3	3	4	4	4	1	1	1	4	3	5	5	5	4
1745	1	42	2	2	1	1	2	2	3	5	3	4	1	2	3	3	3	4	4	4	4	1	1	1	1	3	4	6	4	4
1746	2	30	2	3	5	1	6	6	6	6	6	6	6	6	4	4	4	4	4	4	4	6	6	6	6	6	1	1	1	1
1747	2	47	2	3	5	1	4	4	3	1	1	3	2	2	3	3	4	3	4	4	4	3	3	3	3	2	4	4	2	3
1748	1	55	2	2	1	1	3	3	3	3	3	3	3	3	3	3	3	4	4	4	4	4	3	3	3	4	2	2	2	1
1749	2	30	2	4	5	1	3	5	4	2	6	5	3	3	4	4	4	3	3	4	4	4	4	4	4	4	3	3	3	3
1750	2	38	2	3	5	1	2	3	2	2	4	2	2	2	3	3	3	3	4	4	4	4	5	5	5	4	3	1	1	1
1751	1	27	2	2	1	1	5	4	4	2	3	4	2	2	3	4	3	4	4	4	4	3	2	3	3	3	2	3	2	3
1752	2	38	2	5	5	1	4	6	4	3	4	4	4	4	3	3	3	4	4	4	4	5	5	5	5	4	3	4	4	2
1753	2	30	2	3	5	1	0	5	0	0	3	4	0	4	4	4	4	3	4	4	4	1	1	1	6	1	6	6	6	4
1754	2	25	2	3	5	1	4	5	4	3	4	4	3	3	4	3	4	3	4	4	4	4	4	5	5	5	3	3	3	2
1755	2	40	2	3	5	1	3	3	3	1	2	3	1	2	3	3	3	3	4	4	4	3	4	4	4	3	4	4	4	3
1756	2	44	2	2	1	1	4	4	5	4	4	4	4	4	3	3	3	4	4	4	4	4	4	4	4	4	1	3	3	1
1757	2	31	2	4	5	1	6	6	6	6	6	6	6	6	4	4	4	3	4	4	4	6	5	6	6	6	2	4	1	1
1758	2	36	1	2	1	1	2	3	3	4	4	2	3	5	3	3	3	3	3	4	4	2	1	3	3	2	4	4	4	4
1759	2	32	2	2	1	1	4	5	5	5	5	4	5	4	3	4	3	2	3	4	3	5	5	4	5	5	3	2	4	2
1760	2	28	2	3	5	1	3	4	2	2	2	3	0	4	3	4	4	3	3	3	3	4	3	4	4	4	5	6	2	1
1761	1	40	2	3	1	1	6	6	6	6	6	6	6	6	4	3	4	4	4	4	4	4	5	5	4	5	1	3	2	2
1762	1	39	2	2	1	1	5	6	5	5	5	6	3	4	3	4	3	4	4	4	4	6	3	5	5	6	3	2	2	2
1763	1	48	2	2	1	1	3	5	3	1	2	4	0	0	2	3	3	3	4	4	4	1	1	1	1	3	6	6	6	5
1764	2	29	2	2	1	1	3	4	3	6	4	3	3	3	3	3	3	4	4	4	4	4	5	4	4	4	3	3	3	4
1765	2	35	2	3	1	1	6	6	6	6	6	6	5	6	4	4	4	4	4	4	4	5	5	6	5	6	1	1	1	1
1766	1	33	2	3	1	1	2	4	2	1	3	3	0	2	2	3	3	3	4	4	4	3	3	4	3	3	4	4	4	3
1767	2	35	2	3	1	1	0	3	0	0	0	0	0	0	2	3	3	3	2	4	4	1	1	1	4	5	6	6	6	4
1768	2	37	2	3	1	1	2	3	3	4	2	3	1	3	2	2	3	3	3	4	4	3	2	3	2	3	4	5	5	4
1769	1	38	2	3	1	1	1	5	3	5	2	4	0	2	2	2	3	2	3	4	4	2	2	1	1	2	5	5	5	5
1770	2	29	2	2	1	1	5	4	5	4	4	4	4	5	4	3	4	2	3	4	4	4	4	4	4	4	4	4	4	4
1771	2	35	2	2	1	1	4	4	2	5	6	4	2	3	3	3	3	4	4	4	4	5	4	4	5	4	2	5	5	2
1772	2	38	2	3	1	1	6	6	6	6	6	6	4	6	3	4	3	3	4	4	4	3	3	3	3	1	3	1	2	1
1773	1	32	1	2	1	1	5	5	5	5	5	5	5	5	4	3	4	4	4	4	4	4	4	4	4	4	4	4	4	4
1774	2	39	2	2	1	1	4	4	4	6	6	6	4	6	2	3	3	4	4	4	4	2	2	5	2	5	1	1	1	1
1775	2	49	2	3	1	2	3	3	3	1	5	4	2	3	3	3	3	3	3	4	4	3	3	3	5	5	3	3	3	3
1776	1	33	2	3	1	1	6	6	6	6	6	6	6	6	3	3	3	3	3	3	3	4	5	4	4	4	2	4	3	3
1777	1	38	2	2	1	1	3	6	6	5	6	6	4	2	2	3	3	3	4	4	4	1	1	1	1	1	3	4	3	3
1778	2	35	2	3	1	1	4	4	4	4	4	4	4	4	3	3	3	3	3	3	3	4	4	4	4	4	4	4	4	4
1779	1	46	2	3	1	1	3	4	4	4	4	4	3	3	3	3	3	3	4	4	4	4	2	4	4	4	2	2	2	2
1780	2	40	2	3	6	1	3	3	3	4	3	3	3	2	3	3	3	3	3	3	3	3	3	3	4	4	3	2	2	2
1781	2	46	1	3	1	1	3	3	3	4	3	3	3	3	3	3	3	2	2	3	3	3	3	4	3	3	3	4	3	3
1782	2	26	1	3	5	1	3	4	4	3	3	4	2	3	3	3	3	3	4	3	4	1	3	3	3	2	3	4	4	1
1783	2	24	1	4	5	1	4	4	4	3	4	4	3	2	4	2	4	3	3	3	3	4	4	4	4	4	2	2	2	2
1784	2	45	2	3	6	1	3	3	3	4	4	4	3	4	3	3	3	3	3	3	3	3	3	3	4	2	1	1	1	1
1785	2	35	2	3	5	1	3	4	4	3	3	4	2	3	3	3	3	3	4	3	4	1	3	3	3	2	3	4	4	1
1786	1	34	2	3	1	1	4	3	3	3	4	4	0	1	3	3	3	3	3	3	4	3	1	2	2	2	3	3	2	2
1787	2	25	2	4	5	1	6	6	6	6	6	6	6	6	3	4	3	4	4	4	4	5	5	5	5	5	1	1	1	1
1788	2	33	2	3	1	1	3	3	3	3	3	3	0	0	2	3	3	1	3	3	4	1	1	1	1	1	5	5	5	2
1789	2	30	1	3	1	2	4	3	4	3	3	4	4	3	3	3	3	2	4	4	3	3	3	3	3	3	2	2	2	2
1790	1	38	2	3	3	2	4	5	5	5	5	5	4	4	4	4	4	4	3	3	3	6	2	5	5	4	1	1	1	1
1791	2	40	2	3	5	1	4	4	3	3	3	5	4	4	2	3	2	3	3	3	3	4	4	3	5	4	3	4	3	2
1792	2	31	2	3	5	1	2	2	1	1	1	1	0	0	3	3	3	3	4	3	4	3	4	5	4	4	3	4	3	3
1793	2	48	2	3	1	1	5	6	5	5	6	6	5	5	3	3	4	4	4	4	4	5	1	2	5	2	2	2	2	1
1794	1	29	2	3	1	2	3	3	3	3	3	4	3	3	4	4	4	4	4	4	4	4	1	1	5	4	3	6	6	6
1795	2	37	2	3	1	2	3	3	3	3	3	3	3	3	3	3	3	4	4	4	4	2	2	2	5	2	1	2	1	1
1796	2	33	2	3	5	1	5	5	5	5	5	5	4	3	4	4	4	4	4	4	4	5	5	5	5	5	1	1	1	1
1797	2	45	2	3	5	1	4	5	4	4	4	4	2	3	3	4	3	3	3	4	4	5	5	6	6	5	1	1	1	1
1798	1	38	2	2	1	1	5	6	5	5	6	5	3	4	4	4	4	4	4	4	4	2	1	2	5	6	2	5	5	2
1799	1	48	2	3	1	1	5	5	5	5	5	5	4	4	3	3	2	3	3	3	4	5	3	5	4	6	1	3	2	1
1800	1	45	2	3	1	1	2	3	3	3	3	3	2	2	3	2	3	3	3	3	3	2	2	2	2	2	2	2	2	2
1801	2	27	2	3	1	2	4	4	3	5	4	4	3	4	3	4	3	3	3	3	3	5	4	5	5	5	1	1	1	1
1802	1	54	2	3	1	1	4	3	4	3	4	4	3	4	3	3	3	3	3	3	4	4	3	3	3	3	3	3	2	2
1803	2	31	2	3	5	1	2	2	1	1	3	1	1	1	3	2	3	3	3	3	3	2	2	2	2	2	6	6	6	6
1804	1	41	2	3	1	1	5	5	5	5	5	6	3	5	3	3	3	4	3	4	4	3	2	4	5	5	5	5	6	5
1805	2	38	2	3	1	1	3	5	3	5	2	5	2	3	2	2	3	4	4	4	4	1	3	1	1	1	4	5	5	4
1806	2	32	2	3	5	1	2	6	3	4	4	5	2	2	3	3	3	3	3	3	3	4	4	4	4	4	1	2	1	1
1807	2	50	2	3	1	2	4	5	4	5	6	6	4	5	1	3	3	3	4	4	4	3	3	4	5	4	3	3	3	1
1808	2	28	1	2	1	1	3	3	3	3	3	4	1	2	3	3	3	3	3	3	3	3	2	3	3	5	2	2	4	4
1809	2	26	1	5	5	1	5	6	3	4	4	3	3	5	3	3	3	2	2	3	4	4	3	3	3	3	3	3	3	3
1810	2	40	2	3	5	1	5	5	4	4	4	4	3	2	3	3	3	3	3	3	3	3	5	5	5	3	2	2	2	2
1811	2	40	2	3	5	1	4	4	3	1	2	3	0	3	3	3	3	2	3	3	3	4	3	4	4	4	3	3	3	3
1812	2	25	1	3	6	1	3	4	3	5	4	3	3	3	2	3	3	3	3	3	3	3	4	4	3	4	2	4	3	3
1813	1	43	2	3	1	1	5	5	5	4	5	5	5	5	4	4	3	4	4	4	4	4	4	4	5	5	1	1	1	1
1814	1	29	2	2	1	1	5	5	2	5	1	4	2	2	3	3	3	4	2	4	4	5	3	5	5	5	1	1	1	1
1815	1	48	2	2	1	1	5	5	5	4	4	5	3	3	3	3	3	3	4	4	4	3	3	4	4	4	1	4	3	1
1816	2	41	2	3	5	1	3	2	2	2	2	2	1	1	3	3	3	3	3	4	4	4	3	4	4	3	4	4	4	4
1817	2	37	2	3	5	1	5	5	5	4	5	5	4	4	4	4	3	4	4	4	4	5	5	5	5	5	3	3	2	2
1818	2	34	2	3	1	2	2	3	2	4	3	3	1	3	3	4	3	3	3	3	4	5	3	4	4	5	2	2	2	2
1819	2	38	2	3	3	2	4	4	3	4	4	4	2	5	4	3	3	4	3	4	4	3	3	4	4	5	3	2	4	2
1820	2	30	2	3	5	2	4	4	4	4	4	4	4	5	3	3	3	3	3	3	4	5	3	4	5	3	1	1	1	1
1821	2	46	2	3	1	2	4	3	3	3	3	3	3	3	3	3	2	2	2	4	4	4	4	4	4	3	3	4	3	1
1822	2	44	2	3	5	2	4	5	3	3	5	3	2	2	3	4	3	4	4	4	4	3	2	2	3	2	2	4	2	2
1823	2	50	2	3	1	2	3	3	2	1	2	2	2	2	2	3	3	4	4	3	3	2	3	2	2	3	5	6	6	6
1824	1	47	2	3	1	2	3	3	1	0	0	1	1	0	4	4	3	4	4	4	4	1	1	1	4	4	6	6	6	6
1825	2	39	2	4	1	2	4	5	6	3	6	6	6	6	3	4	3	4	4	4	4	3	3	3	3	3	2	2	2	1
1826	2	48	2	3	1	2	4	4	3	4	3	3	3	4	4	2	4	3	2	2	3	4	3	3	5	3	3	4	3	3
1827	2	42	2	3	1	2	2	1	1	1	1	1	1	1	2	3	4	3	3	4	4	2	3	2	2	3	5	6	6	5
1828	2	45	2	3	5	2	5	6	6	5	6	6	6	5	4	4	4	4	4	4	4	6	6	6	6	6	2	2	2	2
1829	2	34	2	3	3	2	4	4	4	3	4	4	0	2	3	3	3	3	3	4	3	3	3	3	3	4	2	4	4	3
1830	1	36	2	3	1	2	5	5	5	5	5	5	5	5	4	4	3	3	3	4	4	5	3	5	4	5	1	3	3	3
1831	2	41	2	2	1	2	5	5	5	5	5	5	4	5	3	3	3	3	4	4	3	5	5	5	5	5	1	1	1	1
1832	2	36	2	2	3	2	5	5	5	5	6	6	5	4	4	4	4	4	4	4	4	5	5	5	6	5	1	1	1	1
1833	2	31	2	3	5	2	5	5	5	4	3	6	4	3	4	4	3	3	3	3	3	6	5	5	5	5	2	2	1	1
1834	1	43	2	3	1	2	5	6	4	4	6	5	4	4	3	4	3	4	4	4	4	5	2	5	5	5	1	1	1	1
1835	2	30	2	2	1	2	5	5	5	5	6	5	5	5	4	4	3	3	3	4	4	4	3	5	4	4	1	4	1	1
1836	2	39	2	3	5	2	5	6	5	6	6	5	4	4	4	4	3	4	4	4	4	6	6	6	6	6	1	2	1	1
1837	2	53	2	3	1	2	6	6	6	5	6	6	6	4	4	4	4	4	4	4	4	6	6	6	6	6	1	1	1	1
1838	2	26	2	4	5	1	6	5	6	5	6	6	6	6	4	4	4	4	4	4	4	6	6	6	6	6	2	4	4	3
1839	2	30	2	1	1	1	5	5	4	3	4	5	3	3	3	3	3	3	3	3	3	5	5	5	3	5	1	2	1	1
1840	1	49	2	1	6	1	6	6	6	4	6	6	6	4	3	4	4	4	4	4	4	6	6	6	6	6	1	1	1	1
1841	2	51	2	1	6	1	5	5	5	5	5	5	5	5	3	3	3	3	3	3	3	5	5	5	5	5	2	2	2	1
1842	2	37	2	3	5	1	3	3	3	3	3	3	3	3	3	3	3	2	3	3	3	3	3	3	3	3	2	2	2	2
1843	1	36	2	3	1	2	5	6	5	5	6	5	5	5	4	4	4	4	4	4	4	6	5	5	6	6	2	3	3	2
1844	2	41	2	3	5	1	6	5	3	5	6	4	6	3	4	4	4	4	3	4	4	1	5	5	5	2	2	3	3	1
1845	1	34	2	3	3	2	5	6	3	4	5	5	4	4	4	4	3	4	4	4	4	5	4	3	5	4	1	2	1	1
1846	2	38	2	2	1	1	5	5	6	6	6	6	6	5	3	3	3	4	4	4	4	5	4	4	5	5	1	1	1	1
1847	2	49	2	3	1	2	6	6	6	6	6	6	4	6	4	4	4	3	4	4	4	6	6	6	6	6	1	1	1	1
1848	1	33	2	3	1	1	3	3	3	3	3	3	3	3	3	3	3	3	3	3	3	5	4	5	5	5	2	3	2	3
1849	1	36	2	1	3	1	6	6	6	6	6	6	6	6	3	3	3	4	4	4	4	6	6	6	6	6	6	6	6	6
1850	2	30	2	3	1	1	3	3	3	3	3	3	3	3	3	3	3	3	3	3	3	4	4	4	4	4	4	4	4	4
1851	2	33	2	3	1	1	3	3	3	2	3	3	3	3	3	3	3	3	3	3	3	3	1	3	4	4	4	4	4	4
1852	2	42	2	2	1	1	4	4	4	3	4	4	3	3	3	3	3	3	3	4	4	4	3	3	3	4	2	2	2	2
1853	1	36	2	2	3	1	4	4	4	4	4	4	1	1	3	3	3	4	3	4	4	3	2	2	4	3	4	2	4	4
1854	2	42	2	2	1	1	3	3	3	2	3	4	2	2	3	3	3	3	3	4	3	1	3	2	3	4	3	4	4	3
1855	1	37	2	2	1	1	4	4	3	3	4	3	3	4	4	3	3	3	3	4	3	4	3	2	5	3	4	4	5	2
1856	1	35	1	2	1	1	1	4	4	5	5	3	3	4	3	3	3	3	3	3	3	5	5	5	5	5	5	5	5	2
1857	1	39	1	2	1	1	4	4	5	3	4	4	4	4	4	4	3	4	4	4	4	3	3	3	4	3	4	5	4	4
1858	2	44	2	2	1	1	2	4	3	3	4	4	2	2	3	3	3	3	3	4	3	3	4	3	3	3	3	4	2	2
1859	2	36	2	3	3	1	4	4	4	2	3	4	2	2	4	3	4	2	3	4	4	3	2	2	2	4	5	5	6	6
1860	2	33	2	3	5	1	2	2	0	0	0	0	0	0	3	3	3	4	4	4	4	3	3	2	2	3	6	6	6	5
1861	1	48	2	3	1	2	4	5	5	4	4	5	5	4	3	3	3	3	4	4	4	5	4	4	4	4	2	3	3	1
1862	2	33	2	2	3	1	4	5	5	5	5	3	1	1	3	3	3	4	4	4	4	4	3	3	3	5	4	4	3	3
1863	1	27	1	2	5	1	4	3	4	2	2	3	0	2	2	3	3	3	3	3	3	4	3	4	3	4	4	4	5	5
1864	2	60	2	3	6	1	6	6	6	6	6	6	6	6	3	3	3	2	2	2	2	6	6	6	6	6	6	6	6	6
1865	1	33	2	2	1	1	4	4	4	4	4	4	3	3	3	3	3	4	4	4	3	3	3	3	4	5	2	3	3	2
1866	2	55	2	3	1	1	4	6	5	6	6	5	5	4	2	4	3	4	4	4	4	3	3	2	3	4	1	1	1	1
1867	2	41	2	3	1	1	2	4	4	2	4	4	2	3	3	3	3	3	4	4	4	1	1	1	1	2	4	5	4	4
1868	1	31	2	3	1	1	5	5	6	6	2	5	4	3	4	4	4	4	4	4	4	4	1	2	6	6	3	6	3	2
1869	1	34	2	3	1	2	4	4	4	2	3	4	2	4	3	3	4	3	3	4	4	4	2	3	4	5	4	4	1	1
1870	2	35	2	4	5	1	5	6	6	6	5	5	6	5	3	3	3	3	4	3	4	3	3	2	3	2	2	2	1	1
1871	1	31	1	1	3	1	4	4	5	4	4	5	3	5	3	4	3	4	4	4	4	3	2	2	3	3	2	3	3	3
1872	2	43	2	3	5	1	5	6	4	5	5	5	4	5	3	4	3	3	4	4	4	5	4	5	5	5	3	3	3	3
1873	2	32	2	2	1	1	4	4	3	4	5	3	1	3	3	3	2	3	4	4	4	4	3	4	5	3	4	5	6	4
1874	2	32	2	3	5	1	4	5	3	2	6	6	1	0	3	4	3	3	4	4	4	1	2	1	1	4	4	6	6	3
1875	1	34	2	3	1	1	5	5	5	4	5	5	5	4	3	3	3	3	3	4	3	4	4	3	3	4	3	1	1	1
1876	1	34	1	3	1	1	3	4	5	2	3	4	2	1	3	4	3	4	4	4	4	1	1	1	3	4	5	6	5	5
1877	2	46	2	3	5	1	5	5	5	4	5	5	4	5	4	3	3	3	4	3	3	5	5	5	5	5	2	2	2	1
1878	1	40	2	2	1	1	4	5	4	6	5	3	2	4	3	2	2	4	4	4	4	3	1	2	2	3	6	4	6	5
1879	2	35	2	2	1	1	4	4	4	3	3	4	4	4	4	4	4	3	3	3	4	4	3	3	3	4	3	3	3	2
1880	1	37	2	3	6	1	6	6	6	6	6	6	6	6	4	4	4	4	4	4	4	6	5	6	6	6	1	1	1	1
1881	2	37	2	3	5	1	4	4	5	5	4	4	3	0	2	2	3	4	4	4	4	3	2	4	3	3	6	6	6	5
1882	2	27	2	2	5	1	5	5	4	4	5	5	4	5	3	3	3	3	4	3	4	5	4	5	5	5	2	2	1	1
1883	2	32	1	2	1	1	3	3	4	4	4	4	3	4	3	3	3	3	3	3	3	3	4	4	3	5	3	1	3	1
1884	2	30	2	4	5	1	5	5	4	4	4	5	4	5	3	4	4	4	4	4	4	6	6	5	5	6	1	2	1	1
1885	2	26	1	2	3	1	6	6	6	5	5	6	5	5	3	4	3	4	4	4	4	6	5	6	6	6	1	2	1	1
1886	2	32	2	2	1	1	4	5	3	4	5	5	3	4	4	3	4	4	4	4	4	4	4	3	3	3	2	2	2	1
1887	2	39	2	3	5	1	5	5	4	3	4	4	3	3	4	4	3	4	4	3	4	4	3	3	4	5	1	3	2	2
1888	2	35	2	3	1	1	4	3	5	3	3	5	2	3	3	3	3	3	3	4	4	3	2	3	3	3	4	3	1	1
1889	2	50	2	3	1	2	4	4	2	4	3	4	2	3	3	4	2	3	3	3	3	3	3	4	4	4	2	1	1	1
1890	2	40	2	3	3	2	3	4	4	4	4	4	3	3	2	3	3	3	4	4	4	3	1	2	4	2	3	4	4	2
1891	2	32	2	3	5	1	1	4	3	1	2	3	0	4	3	3	3	2	4	4	4	1	1	1	2	2	6	5	5	4
1892	2	51	2	2	1	1	3	5	3	5	6	3	0	0	3	3	3	4	4	4	4	5	2	4	5	4	3	3	3	1
1893	2	25	1	4	5	1	3	4	3	3	5	5	2	2	3	4	4	3	4	3	4	4	4	5	5	6	2	2	1	1
1894	2	28	2	5	5	2	5	6	5	6	6	6	4	3	4	4	4	1	3	3	4	6	6	6	6	6	1	2	1	1
1895	2	34	2	3	5	2	4	4	5	6	4	6	5	5	3	3	3	3	2	3	3	5	3	5	5	5	2	2	2	2
1896	1	40	2	3	1	1	4	3	4	4	3	4	3	3	2	3	2	3	3	4	3	5	5	5	3	5	3	2	2	2
1897	1	45	2	3	1	1	5	6	4	5	5	6	3	5	3	3	3	3	4	4	4	4	4	4	4	3	5	6	6	3
1898	2	33	2	3	3	2	5	5	5	4	5	5	4	5	3	4	3	3	4	4	4	5	5	5	4	5	2	2	2	2
1899	1	45	2	2	1	1	6	6	5	5	6	6	5	5	4	3	4	3	4	4	4	5	5	5	5	5	1	1	1	1
1900	2	41	2	3	1	1	4	6	4	1	6	6	0	0	3	4	3	4	4	4	4	5	2	5	5	6	2	2	2	1
1901	2	42	2	3	5	1	4	5	2	4	5	6	1	4	4	4	3	4	4	4	4	5	2	3	5	4	1	3	1	1
1902	2	38	2	4	5	2	5	5	5	5	6	6	3	5	4	3	4	3	4	3	4	5	5	5	5	5	1	1	1	1
1903	2	35	2	3	1	1	3	6	5	4	6	5	3	2	3	3	3	4	4	4	4	2	2	3	4	4	4	3	3	3
1904	2	41	2	3	1	2	5	2	1	0	2	3	1	2	3	3	3	2	2	4	4	3	3	3	3	4	2	3	3	1
1905	2	36	2	3	5	2	3	4	4	4	4	4	4	4	3	3	3	3	3	3	3	5	4	5	5	5	1	1	1	1
1906	1	42	2	3	1	1	4	6	4	5	4	6	4	4	3	4	3	4	4	4	4	4	3	5	4	5	1	1	1	1
1907	1	36	2	3	1	1	4	6	5	5	5	5	3	2	3	3	3	4	4	4	4	5	4	5	5	4	2	1	1	1
1908	2	49	2	1	1	1	4	4	5	3	2	5	6	6	3	3	3	4	4	4	4	4	2	5	5	3	2	5	2	1
1909	2	38	2	3	1	1	4	6	3	5	4	5	4	3	3	3	3	3	4	4	4	4	3	4	4	4	1	3	3	1
1910	2	48	2	3	5	1	4	4	4	4	4	6	6	4	3	3	3	3	4	4	4	4	4	5	5	4	1	1	1	1
1911	2	39	2	3	1	2	5	3	4	4	3	4	3	4	4	4	3	3	3	4	4	5	3	5	5	5	3	3	3	2
1912	2	40	2	3	5	2	5	5	5	5	5	5	5	5	3	3	4	4	2	4	3	5	5	5	5	5	2	2	2	2
1913	1	33	2	3	1	2	3	2	4	4	3	4	4	4	2	3	2	3	3	3	3	3	2	4	4	2	2	2	2	2
1914	1	46	2	3	1	1	5	5	4	5	4	6	3	3	3	3	3	4	4	4	4	4	4	4	4	4	3	4	3	3
1915	1	28	2	3	1	2	4	5	5	5	5	3	5	5	2	3	2	3	3	3	3	4	5	4	4	5	5	4	5	4
1916	2	47	2	3	1	1	5	6	6	4	5	6	3	4	3	3	3	3	4	4	4	5	5	5	5	5	3	3	4	1
1917	2	40	2	3	5	2	5	5	5	5	5	5	5	5	3	3	4	4	2	4	3	5	5	5	5	5	2	2	2	2
1918	2	34	2	3	3	2	4	5	4	4	5	5	4	4	3	3	3	4	4	4	4	5	4	4	5	5	1	3	1	1
1919	1	36	2	3	1	1	1	1	3	2	5	4	0	3	3	2	3	3	3	2	4	3	3	3	3	3	3	4	3	3
1920	2	45	2	3	1	1	0	6	6	0	6	6	0	6	3	3	3	3	4	4	4	3	3	3	3	5	4	5	4	2
1921	1	33	2	2	3	2	3	2	1	4	2	1	1	1	2	3	2	3	3	3	3	2	2	2	2	2	3	4	3	3
1922	2	27	1	3	1	1	3	4	2	1	2	3	1	2	2	2	2	4	4	4	3	2	2	1	2	2	6	3	6	6
1923	2	29	1	2	1	2	3	2	1	2	2	1	1	3	2	3	2	3	3	3	3	2	2	2	2	2	3	4	3	3
1924	2	33	2	3	3	2	2	3	2	4	1	4	0	3	1	2	3	3	2	3	3	1	1	1	1	1	4	5	3	3
1925	2	29	1	3	1	2	5	5	5	4	4	5	5	3	3	3	3	3	3	3	4	5	4	4	4	5	1	3	2	1
1926	2	28	2	2	1	1	3	3	4	4	5	5	3	5	4	4	4	3	4	4	4	5	3	5	3	5	4	1	3	4
1927	2	43	2	3	5	2	3	3	3	3	3	4	5	4	3	3	3	4	4	3	4	3	4	3	4	4	3	5	5	2
1928	2	50	2	1	1	1	6	6	5	6	6	5	4	2	4	4	2	4	4	4	4	4	5	2	3	1	2	2	2	5
1929	2	44	2	3	1	1	5	5	5	5	5	5	4	3	4	4	3	4	4	4	4	4	2	3	4	4	1	1	1	1
1930	1	57	2	2	1	1	2	4	6	6	6	6	2	2	3	3	3	3	3	3	3	5	3	5	5	5	5	3	3	1
1931	1	54	2	1	1	1	4	6	6	6	6	6	6	6	4	4	4	4	4	4	4	3	3	3	3	5	1	1	1	1
1932	1	57	2	2	1	1	6	6	4	6	6	6	4	4	3	3	3	4	4	4	4	3	4	4	4	4	2	1	1	1
1933	1	31	1	1	1	1	4	4	4	4	4	4	4	4	3	3	3	3	3	3	3	5	4	4	5	5	3	3	3	2
1934	2	36	2	3	5	1	6	6	6	5	6	5	5	5	4	4	4	3	4	4	4	6	5	5	5	5	3	2	1	1
1935	2	29	2	3	5	1	4	4	4	3	3	4	2	4	3	3	3	3	4	4	4	6	5	5	5	3	4	4	3	1
1936	2	47	2	3	1	1	4	5	4	4	5	6	2	4	4	4	4	2	3	4	4	5	5	5	6	5	4	4	4	1
1937	1	44	2	1	1	1	6	6	5	5	5	6	3	1	4	4	3	4	4	4	4	5	1	2	4	5	2	2	1	1
1938	2	27	2	3	6	2	5	5	6	5	6	5	4	3	4	4	4	4	4	3	4	6	5	5	6	6	1	1	1	2
1939	1	56	2	3	1	1	5	5	5	5	6	5	5	0	3	3	3	4	4	4	4	2	2	3	5	5	1	2	2	2
1940	2	30	2	4	5	1	4	4	4	4	4	4	4	3	3	3	3	3	3	3	3	4	3	5	5	4	3	3	3	3
1941	2	32	2	4	5	1	4	4	3	3	2	3	2	1	3	3	3	3	3	3	3	4	4	4	4	4	3	3	3	3
1942	2	24	1	3	5	1	6	5	4	5	4	5	4	4	3	3	3	4	3	3	3	5	3	5	5	5	3	3	4	3
1943	1	50	2	3	1	1	3	4	4	3	4	5	3	2	2	3	3	3	3	3	3	3	4	4	5	3	5	5	5	5
1944	1	47	2	1	1	1	3	3	3	5	5	4	1	0	3	3	3	3	4	4	4	1	1	1	3	2	5	5	2	1
1945	1	42	2	3	1	2	4	5	5	5	5	5	3	5	3	3	3	3	3	4	4	5	5	3	4	5	3	3	3	3
1946	2	30	2	3	5	1	5	4	3	4	4	4	4	3	3	3	3	3	3	3	3	5	5	5	5	5	3	3	3	5
1947	2	46	2	2	5	1	6	6	6	3	6	6	6	6	4	4	4	4	4	4	4	6	6	6	6	6	1	1	1	1
1948	1	32	2	2	1	1	4	5	2	2	4	3	2	1	3	4	4	4	4	4	4	5	6	5	5	5	2	3	4	3
1949	2	27	2	3	5	1	3	3	4	1	1	3	2	3	3	3	3	3	4	3	4	3	3	3	3	3	4	5	5	4
1950	2	56	2	3	1	1	2	3	3	2	1	3	3	2	2	3	2	1	1	4	3	3	3	3	2	3	5	5	5	1
1951	1	31	1	3	6	1	0	2	0	1	3	2	2	4	1	3	3	3	3	3	3	1	3	2	2	2	5	5	5	2
1952	2	46	2	3	1	1	4	5	4	5	4	5	0	3	3	3	3	3	3	4	3	3	3	3	4	5	3	3	2	1
1953	2	42	2	2	1	1	6	6	6	6	6	6	4	6	4	4	4	3	4	4	4	6	6	6	6	6	1	1	1	1
1954	2	24	2	4	5	2	5	5	5	3	5	5	5	5	3	3	3	3	3	3	3	5	4	3	5	5	2	2	2	2
1955	2	47	2	3	5	1	4	4	5	4	4	5	5	4	3	3	3	3	3	4	4	3	2	3	3	3	2	2	2	1
1956	1	27	1	2	5	1	6	6	6	5	6	6	6	5	3	3	3	4	4	4	3	5	5	5	5	5	3	3	3	3
1957	2	29	2	3	5	1	0	2	0	0	0	1	0	0	3	4	3	4	4	4	4	2	1	1	3	3	6	6	6	3
1958	2	54	2	3	5	1	3	3	3	3	4	3	0	2	3	3	3	3	3	3	3	4	3	3	4	3	3	3	3	3
1959	2	55	2	5	5	1	6	6	6	6	6	6	5	6	4	4	4	4	4	4	4	6	6	6	6	6	1	1	1	1
1960	2	28	1	3	5	1	5	5	5	5	4	5	5	2	4	3	4	4	4	4	4	5	5	5	5	5	3	4	4	4
1961	1	34	2	2	1	1	5	5	4	5	5	5	5	5	3	3	3	3	3	3	4	5	3	4	5	5	2	3	2	2
1962	2	55	2	3	5	1	4	4	4	4	4	4	4	4	3	3	3	3	4	3	4	4	1	4	4	4	1	1	1	1
1963	2	28	2	4	1	2	5	5	4	6	5	5	5	5	3	3	3	3	3	3	3	5	4	4	5	5	1	1	2	2
1964	1	44	2	1	1	1	4	5	4	6	6	5	5	3	3	3	3	4	4	4	4	3	3	4	4	5	1	1	1	1
1965	1	30	2	2	1	1	4	4	4	4	5	5	3	4	3	3	3	4	4	4	4	5	2	3	5	5	3	3	3	3
1966	2	50	2	3	5	1	3	4	3	4	4	5	3	4	4	3	3	4	3	4	4	5	4	5	5	5	2	2	4	4
1967	1	50	2	1	1	1	5	5	5	6	6	6	5	4	3	4	3	4	4	4	4	5	3	4	5	4	1	3	2	2
1968	2	52	2	4	5	1	1	2	0	0	1	1	1	1	2	3	3	3	4	4	4	1	2	1	1	2	4	4	4	3
1969	2	49	2	5	5	2	5	5	5	5	6	6	5	5	4	3	4	3	3	4	4	5	4	5	5	5	2	2	1	1
1970	1	30	2	2	1	1	4	4	4	4	4	4	2	5	3	2	3	4	4	4	4	3	3	4	4	3	3	4	4	4
1971	2	40	2	4	1	2	4	3	2	1	4	4	2	4	4	3	4	2	3	4	4	3	3	4	3	4	2	2	2	1
1972	2	43	1	4	5	1	3	4	3	4	5	4	2	3	3	3	3	3	3	3	3	3	3	3	3	5	3	3	2	1
1973	2	36	2	3	5	1	4	5	5	5	6	5	5	5	3	4	3	4	3	4	4	4	3	5	5	5	2	3	4	2
1974	1	27	2	2	5	1	6	6	5	5	5	5	4	5	3	4	3	4	4	4	4	4	4	4	5	4	3	3	3	3
1975	1	37	2	2	1	1	6	6	6	6	6	6	5	6	3	4	2	4	3	4	4	4	2	4	4	5	1	1	1	1
1976	1	34	2	3	1	1	4	5	4	4	6	4	3	3	3	4	4	4	4	4	4	5	4	5	4	5	1	4	4	2
1977	2	34	2	3	5	1	3	4	2	1	3	3	1	3	3	3	3	3	2	4	4	3	3	2	2	3	4	5	4	3
1978	2	40	2	3	5	1	5	6	5	5	5	5	4	4	3	3	3	4	4	4	4	4	4	4	4	3	3	3	2	1
1979	1	36	2	2	1	1	5	5	4	5	3	5	2	1	3	4	3	4	4	4	4	3	2	4	4	3	3	3	3	2
1980	2	27	2	2	4	1	2	4	4	4	4	4	4	4	3	3	3	3	4	4	4	4	3	4	4	4	3	3	2	2
1981	2	36	2	2	3	1	3	6	4	3	6	3	3	4	4	4	4	4	4	4	4	5	5	5	5	6	2	4	4	4
1982	2	40	2	3	5	2	2	4	4	3	3	4	4	4	3	3	4	3	3	3	4	5	4	5	5	4	1	1	1	1
1983	2	31	2	3	5	1	5	6	5	5	6	5	5	5	3	4	3	4	4	4	4	5	5	5	5	5	1	1	1	1
1984	2	24	1	4	5	1	5	5	5	6	6	6	3	4	4	3	4	4	4	4	4	6	4	5	5	5	3	3	3	2
1985	1	32	2	2	1	1	4	5	2	3	2	3	4	3	3	3	3	4	3	3	4	4	4	4	4	3	2	3	1	1
1986	2	33	2	3	1	1	2	3	1	4	2	3	4	1	2	3	3	2	3	4	4	2	2	2	2	2	4	4	4	1
1987	2	37	2	2	3	1	5	5	5	5	5	5	0	4	4	4	4	3	3	3	3	4	4	3	5	5	1	1	1	1
1988	1	46	2	3	1	1	6	6	0	6	6	6	6	6	3	3	3	4	4	4	4	4	1	2	4	4	2	2	1	1
1989	1	37	2	2	1	1	4	5	4	5	5	5	5	5	3	3	3	3	3	4	4	4	2	3	3	5	1	4	1	1
1990	1	42	2	2	1	1	6	6	6	6	6	6	4	4	4	4	4	4	4	4	4	6	6	6	6	6	1	2	1	1
1991	2	46	2	4	5	1	6	6	4	5	5	5	4	5	3	3	3	4	4	3	4	5	3	5	5	5	3	3	2	1
1992	2	37	2	2	1	1	4	4	4	4	5	4	2	2	3	3	3	3	4	4	4	5	3	5	5	5	4	2	2	1
1993	2	27	2	3	5	1	5	4	4	2	2	4	3	3	3	3	4	3	3	4	4	3	3	5	5	3	4	4	2	2
1994	1	44	2	2	1	1	4	4	4	5	5	4	5	5	3	4	3	4	4	4	4	5	5	5	5	5	3	2	2	1
1995	1	45	2	2	1	1	4	5	4	5	5	5	4	4	4	4	3	4	4	4	4	5	5	4	4	5	1	2	1	1
1996	1	29	2	2	3	1	6	6	6	6	6	6	4	4	4	4	4	4	4	4	4	6	6	6	6	6	1	2	1	1
1997	2	37	2	3	5	1	4	4	4	3	4	6	4	2	3	3	3	3	3	4	4	3	4	4	3	5	4	3	3	2
1998	2	30	2	3	5	1	4	5	4	6	6	6	1	3	2	2	4	3	4	4	4	6	5	6	6	6	3	5	5	1
1999	2	44	2	3	1	1	3	3	3	3	3	3	3	3	2	3	3	3	3	3	3	4	4	4	4	4	1	2	2	1
2000	2	47	2	3	1	1	5	5	4	6	6	6	6	4	4	4	4	4	4	4	4	4	5	5	5	5	4	4	6	2
[truncated: 560 more rows]

## Sheet: variable name
lable	variable name
No	ID
sex	Sex
age	Age
mar	Marital status
edu	Education
qua	Professional qualifications
org	Type of organization
s7	PJ fit
s8	PJ fit
s9	PJ fit
s10	PJ fit
s11	PJ fit
s12	PJ fit
s13	PJ fit
s14	PJ fit
s15	PG fit
s16	PG fit
s17	PG fit
s18	Job satisfaction
s19	Job satisfaction
s20	Job satisfaction
s21	Job satisfaction
s22	Job satisfaction
s23	Professional efficacy
s24	Professional efficacy
s25	Professional efficacy
s26	Professional efficacy
s27	Turnover intention
s28	Turnover intention
s29	Turnover intention
s30	Turnover intention
